# Supplementary material for: Degenerin channel activation causes caspase‐mediated protein degradation and mitochondrial dysfunction in adult C. elegans muscle
Source: J Cachexia Sarcopenia Muscle. 2015 Jun 4;7(2):181–92. doi: 10.1002/jcsm.12040 (PMC4864282; doi:10.1002/jcsm.12040)
Supplement: Supplementary file 5 — Supporting info item [file JCSM-7-181-s005.xls]

## Sheet: cc10 >90% not in N2
Chrom	Coordinate	Ref	Variant	Coverage	Ref count	Variant count	Ratio	p-value	Variation ID	Variation Type	In N2
I	175610	G	A	77	0	77	100%	6.8219E-46	snp_5405	synonymous_codon	no
I	540403	T	A	45	3	42	93.33%	1.6658E-22	snp_1756	silent_mutation	no
I	1100872	T	G	11	0	11	100%	1.4176E-6	snp_4281	silent_mutation	no
I	1146687	T	+G	55	5	51	91.07%	1.4477E-19	ins_944	silent_mutation	no
I	1406921	G	A	38	0	38	100%	1.4508E-22	snp_10461	silent_mutation	no
I	1720140	G	A	19	0	19	100%	2.8292E-11	snp_2734	silent_mutation	no
I	1726913	G	A	81	0	81	100%	2.7329E-48	snp_5835	conservative_missense_codon	no
I	2041117	G	C	66	0	66	100%	2.6498E-39	snp_2138	silent_mutation	no
I	2162792	G	A	11	0	11	100%	1.4176E-6	snp_10271	silent_mutation	no
I	2637234	C	T	83	0	83	100%	1.729E-49	snp_8301	synonymous_codon	no
I	2969516	G	A	63	0	63	100%	1.657E-37	snp_1515	silent_mutation	no
I	3006223	A	T	22	0	22	100%	4.7526E-13	snp_4291	silent_mutation	no
I	3153099	G	T	65	0	65	100%	1.0519E-38	snp_5831	synonymous_codon	no
I	3242199	G	A	54	0	54	100%	4.0229E-32	snp_6233	conservative_missense_codon	no
I	3711955	C	T	100	0	100	100%	1.1044E-59	snp_817	silent_mutation	no
I	3980163	C	T	35	0	35	100%	8.9137E-21	snp_5421	silent_mutation	no
I	4000943	C	T	48	0	48	100%	1.554E-28	snp_8344	silent_mutation	no
I	4100507	C	T	65	0	65	100%	1.0519E-38	snp_9339	silent_mutation	no
I	4237495	C	T	90	7	83	92.22%	1.4115E-43	snp_110	conservative_missense_codon	no
I	4303200	A	T	28	0	28	100%	1.3074E-16	snp_43	silent_mutation	no
I	4368023	C	T	49	0	49	100%	3.925E-29	snp_3294	silent_mutation	no
I	4368332	T	C	35	0	35	100%	8.9137E-21	snp_355	synonymous_codon	no
I	4499848	C	T	69	0	69	100%	4.233E-41	snp_3821	non_conservative_missense_codon	no
I	4677484	C	T	15	0	15	100%	6.4467E-9	snp_280	silent_mutation	no
I	4721220	C	T	68	0	68	100%	1.6809E-40	snp_4949	non_conservative_missense_codon	no
I	4721402	A	G	81	0	81	100%	2.7329E-48	snp_4136	silent_mutation	no
I	5015705	C	T	62	0	62	100%	6.5755E-37	snp_789	synonymous_codon	no
I	5016083	A	C	54	0	54	100%	4.0229E-32	snp_204	silent_mutation	no
I	5040127	C	T	17	0	17	100%	4.2852E-10	snp_9876	silent_mutation	no
I	5195054	G	A	61	1	60	98.36%	1.6176E-34	snp_6004	conservative_missense_codon	no
I	5289592	C	T	8	0	8	100%	7.77E-5	snp_1441	silent_mutation	no
I	5327904	C	T	60	0	60	100%	1.035E-35	snp_1853	synonymous_codon	no
I	5390535	A	C	51	0	51	100%	2.5024E-30	snp_5134	silent_mutation	no
I	5694261	T	A	54	0	54	100%	4.0229E-32	snp_6767	non_conservative_missense_codon	no
I	6166333	C	T	52	0	52	100%	6.3169E-31	snp_4897	silent_mutation	no
I	6166790	G	T	91	0	91	100%	2.7621E-54	snp_1560	silent_mutation	no
I	6184870	C	T	66	0	66	100%	2.6498E-39	snp_5178	conservative_missense_codon	no
I	6241505	C	T	65	0	65	100%	1.0519E-38	snp_6843	non_conservative_missense_codon	no
I	6305775	T	A	112	0	112	100%	6.9655E-67	snp_2533	conservative_missense_codon	no
I	6310674	C	T	60	0	60	100%	1.035E-35	snp_8104	non_conservative_missense_codon	no
I	6334334	C	T	65	0	65	100%	1.0519E-38	snp_10556	silent_mutation	no
I	6386650	C	T	34	0	34	100%	3.5146E-20	snp_5174	synonymous_codon	no
I	6498077	C	T	40	1	39	97.5%	3.8137E-22	snp_183	silent_mutation	no
I	6699959	G	T	13	0	13	100%	9.6148E-8	snp_6459	silent_mutation	no
I	7060101	C	T	71	1	70	98.59%	1.9322E-40	snp_356	silent_mutation	no
I	7089813	C	T	89	0	89	100%	4.3706E-53	snp_9820	conservative_missense_codon	no
I	7128231	C	T	78	0	77	100%	6.8219E-46	snp_1794	silent_mutation	no
I	7129233	G	T	47	0	47	100%	6.1512E-28	snp_3600	silent_mutation	no
I	7226552	G	A	85	0	84	100%	4.3483E-50	snp_9802	conservative_missense_codon	no
I	7392577	A	C	50	0	50	100%	9.9117E-30	snp_1323	silent_mutation	no
I	7760475	G	A	77	0	77	100%	6.8219E-46	snp_2589	silent_mutation	no
I	7780094	G	C	12	0	12	100%	3.698E-7	snp_4702	silent_mutation	no
I	7819194	A	G	54	0	53	100%	1.5943E-31	snp_8220	conservative_missense_codon	no
I	7916595	G	A	33	0	33	100%	1.3852E-19	snp_3804	silent_mutation	no
I	8033284	C	T	71	1	70	98.59%	1.9322E-40	snp_8935	non_conservative_missense_codon	no
I	8122158	C	T	47	0	47	100%	6.1512E-28	snp_8130	silent_mutation	no
I	8219136	C	T	34	0	34	100%	3.5146E-20	snp_4629	silent_mutation	no
I	8465948	C	T	56	1	55	98.21%	1.4593E-31	snp_9042	stop_gained	no
I	8481746	C	T	82	0	82	100%	6.8742E-49	snp_2162	silent_mutation	no
I	8514967	C	T	60	0	60	100%	1.035E-35	snp_1905	silent_mutation	no
I	8524844	C	T	25	0	25	100%	7.9107E-15	snp_3744	silent_mutation	no
I	8533616	C	T	54	1	53	98.15%	2.2126E-30	snp_7258	stop_gained	no
I	8561425	A	T	11	0	11	100%	1.4176E-6	snp_5025	silent_mutation	no
I	8651310	G	A	72	0	71	100%	2.6835E-42	snp_5438	conservative_missense_codon	no
I	9078245	C	T	77	0	77	100%	6.8219E-46	snp_9131	silent_mutation	no
I	9222881	C	T	61	0	61	100%	2.609E-36	snp_6508	synonymous_codon	no
I	9229336	G	C	42	0	42	100%	5.9562E-25	snp_6350	conservative_missense_codon	no
I	9278725	C	T	54	0	54	100%	4.0229E-32	snp_4953	silent_mutation	no
I	9628209	A	T	91	0	91	100%	2.7621E-54	snp_7052	synonymous_codon	no
I	9780849	C	T	37	0	37	100%	5.7269E-22	snp_4603	silent_mutation	no
I	9874170	C	T	65	0	65	100%	1.0519E-38	snp_10623	silent_mutation	no
I	10415504	A	T	27	0	27	100%	5.1363E-16	snp_1792	silent_mutation	no
I	10415508	G	C	23	0	23	100%	1.2146E-13	snp_9749	silent_mutation	no
I	10415511	T	G	21	0	20	100%	7.2544E-12	snp_2414	silent_mutation	no
I	10415520	T	C	18	1	17	94.44%	2.0936E-9	snp_10489	silent_mutation	no
I	10415533	C	G	13	0	13	100%	9.6148E-8	snp_6827	silent_mutation	no
I	10415542	G	A	13	0	13	100%	9.6148E-8	snp_6116	silent_mutation	no
I	10415545	A	G	15	0	15	100%	6.4467E-9	snp_7292	silent_mutation	no
I	10496849	C	G	88	0	88	100%	1.7384E-52	snp_2651	silent_mutation	no
I	10533021	C	T	37	0	37	100%	5.7269E-22	snp_619	silent_mutation	no
I	10964119	C	T	105	1	103	99.04%	4.6192E-60	snp_7276	silent_mutation	no
I	11106908	C	T	41	0	41	100%	2.3541E-24	snp_9269	silent_mutation	no
I	11122580	C	T	58	0	58	100%	1.6283E-34	snp_10544	conservative_missense_codon	no
I	11355165	A	T	34	1	33	97.06%	1.2301E-18	snp_10363	silent_mutation	no
I	11615713	G	A	25	0	25	100%	7.9107E-15	snp_3082	silent_mutation	no
I	12592202	G	A	89	0	89	100%	4.3706E-53	snp_1639	conservative_missense_codon	no
I	12889918	G	T	84	0	83	100%	1.729E-49	snp_584	silent_mutation	no
I	13053675	G	C	55	0	55	100%	1.0149E-32	snp_8954	synonymous_codon	no
I	13053677	G	A	54	0	54	100%	4.0229E-32	snp_2266	conservative_missense_codon	no
I	13129196	T	A	52	0	52	100%	6.3169E-31	snp_4321	conservative_missense_codon	no
I	13129199	T	C	53	1	52	98.11%	8.609E-30	snp_4436	synonymous_codon	no
I	13129214	C	T	50	0	50	100%	9.9117E-30	snp_1293	synonymous_codon	no
I	13145171	A	G	57	1	56	98.25%	3.7452E-32	snp_1991	conservative_missense_codon	no
I	13642685	G	T	60	0	60	100%	1.035E-35	snp_3736	silent_mutation	no
I	13887953	A	T	26	0	26	100%	2.0165E-15	snp_8083	silent_mutation	no
I	13996422	A	G	56	0	56	100%	2.5602E-33	snp_5557	silent_mutation	no
I	14056107	T	A	42	0	3	100%	5E-2	snp_5338	non_conservative_missense_codon	no
I	14056109	A	C	42	0	3	100%	5E-2	snp_2580	stop_gained	no
I	14056112	C	A	45	0	3	100%	5E-2	snp_1827	synonymous_codon	no
I	14188643	G	A	60	0	59	100%	4.1056E-35	snp_8369	silent_mutation	no
I	14267928	C	T	106	0	106	100%	2.7758E-63	snp_7166	synonymous_codon	no
I	14319060	A	T	14	0	14	100%	2.4927E-8	snp_112	silent_mutation	no
I	14326084	C	T	64	0	64	100%	4.1752E-38	snp_6102	silent_mutation	no
I	14915285	A	G	51	0	51	100%	2.5024E-30	snp_10306	conservative_missense_codon	no
I	14915300	C	G	39	0	39	100%	3.6742E-23	snp_9154	silent_mutation	no
I	14915302	C	T	37	0	37	100%	5.7269E-22	snp_10656	silent_mutation	no
I	15024709	C	T	67	0	67	100%	6.6743E-40	snp_2493	non_conservative_missense_codon	no
II	437466	C	A	63	0	63	100%	1.657E-37	snp_10681	silent_mutation	no
II	520609	A	T	48	0	48	100%	1.554E-28	snp_8942	silent_mutation	no
II	533913	C	A	19	1	17	94.44%	2.0936E-9	snp_2274	silent_mutation	no
II	535564	A	G	8	0	8	100%	7.77E-5	snp_107	silent_mutation	no
II	535568	G	A	9	0	9	100%	2.0568E-5	snp_3893	silent_mutation	no
II	697574	T	A	25	0	25	100%	7.9107E-15	snp_10496	silent_mutation	no
II	757901	C	T	46	0	46	100%	2.4343E-27	snp_9977	silent_mutation	no
II	1329103	T	A	27	0	27	100%	5.1363E-16	snp_5347	silent_mutation	no
II	1451277	A	G	16	1	15	93.75%	2.8282E-8	snp_5898	silent_mutation	no
II	1533246	G	T	34	0	34	100%	3.5146E-20	snp_7208	silent_mutation	no
II	1801297	G	A	68	0	68	100%	1.6809E-40	snp_9677	conservative_missense_codon	no
II	1990451	G	T	54	0	54	100%	4.0229E-32	snp_2040	silent_mutation	no
II	1990454	T	A	57	0	57	100%	6.4572E-34	snp_9231	silent_mutation	no
II	2221334	T	C	60	0	60	100%	1.035E-35	snp_1058	conservative_missense_codon	no
II	2802578	G	A	37	0	37	100%	5.7269E-22	snp_7480	silent_mutation	no
II	3060451	G	+TT	12	1	11	91.67%	1.0135E-4	ins_1140	silent_mutation	no
II	3336306	T	C	54	0	54	100%	4.0229E-32	snp_5332	conservative_missense_codon	no
II	3583354	C	T	15	0	15	100%	6.4467E-9	snp_4274	non_conservative_missense_codon	no
II	3583355	C	T	15	0	15	100%	6.4467E-9	snp_7145	non_conservative_missense_codon	no
II	3708290	C	T	73	1	72	98.63%	1.2584E-41	snp_6455	silent_mutation	no
II	4069916	C	T	60	0	60	100%	1.035E-35	snp_5846	silent_mutation	no
II	4075251	C	T	53	0	53	100%	1.5943E-31	snp_8685	silent_mutation	no
II	4114818	G	A	49	0	49	100%	3.925E-29	snp_9672	silent_mutation	no
II	4159389	C	T	48	0	48	100%	1.554E-28	snp_2455	silent_mutation	no
II	4210900	G	A	67	0	67	100%	6.6743E-40	snp_7913	silent_mutation	no
II	4384135	T	A	18	0	18	100%	1.1019E-10	snp_1516	silent_mutation	no
II	4642314	A	T	37	0	37	100%	5.7269E-22	snp_2320	silent_mutation	no
II	4857290	C	A	48	0	48	100%	1.554E-28	snp_2034	silent_mutation	no
II	5446085	G	A	74	0	74	100%	4.2804E-44	snp_5753	synonymous_codon	no
II	5497057	G	A	20	0	20	100%	7.2544E-12	snp_46	silent_mutation	no
II	6779004	T	C	37	0	37	100%	5.7269E-22	snp_2840	silent_mutation	no
II	7123163	T	C	51	0	51	100%	2.5024E-30	snp_8889	silent_mutation	no
II	7642036	T	+G	58	4	55	93.22%	4.1389E-21	ins_1276	silent_mutation	no
II	7883617	T	+A	8	0	8	100%	1.0995E-3	ins_1292	silent_mutation	no
II	8119277	C	T	60	1	59	98.33%	6.3137E-34	snp_4918	conservative_missense_codon	no
II	8382809	C	T	77	0	77	100%	6.8219E-46	snp_2989	conservative_missense_codon	no
II	8413992	C	T	44	0	44	100%	3.8097E-26	snp_4955	silent_mutation	no
II	8510932	A	-G	71	5	66	92.96%	3.8688E-25	del_925	silent_mutation	no
II	8541054	C	T	70	0	70	100%	1.0659E-41	snp_8691	silent_mutation	no
II	8763014	G	A	71	1	70	98.59%	1.9322E-40	snp_3770	non_conservative_missense_codon	no
II	8973467	C	T	68	0	68	100%	1.6809E-40	snp_9663	conservative_missense_codon	no
II	9062131	G	A	86	0	86	100%	2.7498E-51	snp_7935	silent_mutation	no
II	9183827	C	T	55	0	55	100%	1.0149E-32	snp_8066	silent_mutation	no
II	9486047	C	T	67	0	67	100%	6.6743E-40	snp_4762	silent_mutation	no
II	9555965	C	A	79	0	79	100%	4.3185E-47	snp_4036	conservative_missense_codon	no
II	9634860	G	A	44	0	44	100%	3.8097E-26	snp_8406	silent_mutation	no
II	9658952	G	A	42	0	42	100%	5.9562E-25	snp_397	silent_mutation	no
II	9881712	C	T	57	1	56	98.25%	3.7452E-32	snp_2383	silent_mutation	no
II	10271187	C	T	69	0	69	100%	4.233E-41	snp_5705	silent_mutation	no
II	10504990	C	T	79	0	79	100%	4.3185E-47	snp_4754	silent_mutation	no
II	10638599	G	A	64	0	64	100%	4.1752E-38	snp_9257	synonymous_codon	no
II	10862676	C	T	51	0	51	100%	2.5024E-30	snp_6572	silent_mutation	no
II	10883527	C	T	75	0	75	100%	1.0773E-44	snp_9030	conservative_missense_codon	no
II	11036891	C	T	36	0	36	100%	2.2598E-21	snp_1499	silent_mutation	no
II	11131530	A	G	54	0	54	100%	4.0229E-32	snp_8827	silent_mutation	no
II	11296179	G	A	55	0	55	100%	1.0149E-32	snp_5327	silent_mutation	no
II	11332134	G	A	50	1	49	98%	5.0549E-28	snp_6384	silent_mutation	no
II	11503485	G	A	94	0	94	100%	4.3861E-56	snp_667	silent_mutation	no
II	11620234	G	A	89	0	89	100%	4.3706E-53	snp_7462	silent_mutation	no
II	11750412	G	A	86	0	86	100%	2.7498E-51	snp_6535	silent_mutation	no
II	11826715	A	G	25	0	25	100%	7.9107E-15	snp_8622	silent_mutation	no
II	11960767	C	+G	13	2	33	94.29%	6.8121E-15	ins_1355	silent_mutation	no
II	12044623	G	A	23	0	23	100%	1.2146E-13	snp_8111	silent_mutation	no
II	12295827	G	A	59	0	59	100%	4.1056E-35	snp_4162	synonymous_codon	no
II	12311040	A	T	39	0	39	100%	3.6742E-23	snp_5524	silent_mutation	no
II	12515089	T	C	100	0	100	100%	1.1044E-59	snp_655	conservative_missense_codon	no
II	12515572	G	A	40	0	40	100%	9.3017E-24	snp_1022	silent_mutation	no
II	12618711	G	A	31	0	31	100%	2.1486E-18	snp_7128	silent_mutation	no
II	12620259	T	C	58	0	58	100%	1.6283E-34	snp_4284	silent_mutation	no
II	12650060	A	C	16	0	16	100%	1.6637E-9	snp_5002	silent_mutation	no
II	12732964	C	T	86	0	86	100%	2.7498E-51	snp_9652	synonymous_codon	no
II	12828645	C	T	89	0	89	100%	4.3706E-53	snp_2389	conservative_missense_codon	no
II	12844814	A	T	15	0	10	100%	5.4125E-6	snp_1692	silent_mutation	no
II	12885277	C	T	58	0	58	100%	1.6283E-34	snp_2213	conservative_missense_codon	no
II	13170805	C	T	61	0	61	100%	2.609E-36	snp_7373	silent_mutation	no
II	13546193	C	T	106	0	105	100%	1.1051E-62	snp_677	conservative_missense_codon	no
II	13679581	C	T	91	1	90	98.9%	2.5411E-52	snp_2314	silent_mutation	no
II	13946657	T	A	12	0	12	100%	3.698E-7	snp_1632	silent_mutation	no
II	14261824	G	C	8	0	8	100%	7.77E-5	snp_9013	silent_mutation	no
II	14380292	G	A	32	0	32	100%	5.4567E-19	snp_7905	silent_mutation	no
III	314525	G	T	24	0	24	100%	3.101E-14	snp_1400	silent_mutation	no
III	314527	G	A	24	0	24	100%	3.101E-14	snp_10356	silent_mutation	no
III	314530	T	C	26	0	26	100%	2.0165E-15	snp_2967	silent_mutation	no
III	314533	G	T	27	0	27	100%	5.1363E-16	snp_1469	silent_mutation	no
III	314541	C	T	28	0	28	100%	1.3074E-16	snp_7693	silent_mutation	no
III	470039	C	T	12	0	12	100%	3.698E-7	snp_2088	silent_mutation	no
III	502685	A	-C	81	5	76	93.83%	6.9457E-29	del_182	silent_mutation	no
III	502689	T	A	78	0	77	100%	6.8219E-46	snp_2757	silent_mutation	no
III	594622	C	T	33	0	32	100%	5.4567E-19	snp_2199	silent_mutation	no
III	775421	G	A	72	0	72	100%	6.7558E-43	snp_7591	conservative_missense_codon	no
III	780832	C	T	60	0	60	100%	1.035E-35	snp_10168	conservative_missense_codon	no
III	902264	T	A	13	1	11	91.67%	4.8074E-6	snp_1338	silent_mutation	no
III	1096621	G	A	36	0	36	100%	2.2598E-21	snp_8098	silent_mutation	no
III	1137859	C	T	23	0	23	100%	1.2146E-13	snp_9180	silent_mutation	no
III	1148026	C	T	56	0	55	100%	1.0149E-32	snp_4931	silent_mutation	no
III	1164367	T	A	42	0	42	100%	5.9562E-25	snp_450	silent_mutation	no
III	1276285	C	T	56	0	55	100%	1.0149E-32	snp_1082	silent_mutation	no
III	1745048	C	A	44	0	44	100%	3.8097E-26	snp_2596	silent_mutation	no
III	1789826	T	G	22	0	22	100%	4.7526E-13	snp_1736	silent_mutation	no
III	1799546	C	T	51	0	50	100%	9.9117E-30	snp_1808	synonymous_codon	no
III	1966890	C	T	57	0	57	100%	6.4572E-34	snp_3994	synonymous_codon	no
III	2645098	T	-G	21	2	20	90.91%	4.3347E-8	del_201	silent_mutation	no
III	2684490	T	A	42	0	42	100%	5.9562E-25	snp_7658	silent_mutation	no
III	3060326	A	T	61	0	61	100%	2.609E-36	snp_8996	silent_mutation	no
III	3171363	G	T	44	0	44	100%	3.8097E-26	snp_9557	silent_mutation	no
III	3283209	G	A	40	0	39	100%	3.6742E-23	snp_1193	conservative_missense_codon	no
III	3598387	G	A	61	0	61	100%	2.609E-36	snp_5202	silent_mutation	no
III	4345011	G	T	47	0	47	100%	6.1512E-28	snp_2931	conservative_missense_codon	no
III	4369487	G	A	30	0	30	100%	8.4556E-18	snp_1319	silent_mutation	no
III	5081848	A	T	42	0	42	100%	5.9562E-25	snp_2846	silent_mutation	no
III	5142790	A	C	96	0	96	100%	2.7702E-57	snp_6721	silent_mutation	no
III	5195033	C	A	63	0	63	100%	1.657E-37	snp_2788	conservative_missense_codon	no
III	5315786	T	C	52	0	52	100%	6.3169E-31	snp_8015	conservative_missense_codon	no
III	5884365	T	G	79	0	79	100%	4.3185E-47	snp_2287	synonymous_codon	no
III	5955936	C	T	42	0	42	100%	5.9562E-25	snp_1702	silent_mutation	no
III	6125627	T	C	51	0	51	100%	2.5024E-30	snp_7427	silent_mutation	no
III	6217168	G	A	128	0	128	100%	1.7335E-76	snp_1936	silent_mutation	no
III	6304524	A	T	31	0	31	100%	2.1486E-18	snp_9331	silent_mutation	no
III	6561603	T	C	15	0	15	100%	6.4467E-9	snp_5282	silent_mutation	no
III	6990262	T	C	56	0	56	100%	2.5602E-33	snp_137	silent_mutation	no
III	7189699	C	T	32	0	32	100%	5.4567E-19	snp_9788	silent_mutation	no
III	7325086	G	T	71	0	70	100%	1.0659E-41	snp_4787	conservative_missense_codon	no
III	7471098	G	A	18	0	18	100%	1.1019E-10	snp_300	silent_mutation	no
III	7703984	G	A	96	1	95	98.96%	2.6871E-55	snp_2201	non_conservative_missense_codon	no
III	7843994	G	A	46	0	46	100%	2.4343E-27	snp_3876	silent_mutation	no
III	7865481	C	A	51	0	51	100%	2.5024E-30	snp_1369	silent_mutation	no
III	7873823	G	T	46	0	46	100%	2.4343E-27	snp_2545	silent_mutation	no
III	8890776	G	T	24	0	4	100%	1.4286E-2	snp_10140	silent_mutation	no
III	8905207	C	A	66	0	4	100%	1.4286E-2	snp_7111	silent_mutation	no
III	9404613	C	A	69	0	68	100%	1.6809E-40	snp_3156	non_conservative_missense_codon	no
III	9551073	T	A	50	0	50	100%	9.9117E-30	snp_2765	silent_mutation	no
III	9637545	A	C	52	0	4	100%	1.4286E-2	snp_8824	silent_mutation	no
III	9765484	G	T	92	0	92	100%	6.9429E-55	snp_4699	silent_mutation	no
III	9965770	A	G	42	0	42	100%	5.9562E-25	snp_8752	silent_mutation	no
III	10311889	G	A	41	0	41	100%	2.3541E-24	snp_10355	silent_mutation	no
III	10368773	C	G	60	0	60	100%	1.035E-35	snp_4883	synonymous_codon	no
III	10384798	G	C	64	0	64	100%	4.1752E-38	snp_10342	silent_mutation	no
III	10385113	G	T	52	0	52	100%	6.3169E-31	snp_2385	silent_mutation	no
III	10634981	G	C	83	0	83	100%	1.729E-49	snp_7443	silent_mutation	no
III	10844858	A	C	43	0	43	100%	1.5066E-25	snp_6467	silent_mutation	no
III	11063737	A	C	30	0	30	100%	8.4556E-18	snp_296	silent_mutation	no
III	11750520	C	A	11	0	11	100%	1.4176E-6	snp_5334	silent_mutation	no
III	11882646	C	T	64	0	64	100%	4.1752E-38	snp_9821	conservative_missense_codon	no
III	12473628	G	A	96	0	96	100%	2.7702E-57	snp_3661	silent_mutation	no
III	12838652	G	A	93	3	90	96.77%	2.4934E-50	snp_8374	silent_mutation	no
III	12905757	G	A	50	0	50	100%	9.9117E-30	snp_6174	silent_mutation	no
III	12914769	G	A	42	0	42	100%	5.9562E-25	snp_3954	silent_mutation	no
III	13032288	T	C	26	1	25	96.15%	5.4444E-14	snp_7916	silent_mutation	no
III	13032296	A	+C	23	1	23	95.83%	2.9283E-9	ins_555	silent_mutation	no
III	13032298	G	+C	24	1	24	96%	1.2355E-9	ins_556	silent_mutation	no
III	13032303	G	T	10	1	9	90%	5.9538E-5	snp_6260	silent_mutation	no
III	13032312	A	C	35	0	35	100%	8.9137E-21	snp_3383	silent_mutation	no
III	13032321	G	+C	38	0	40	100%	9.8334E-16	ins_557	silent_mutation	no
III	13032331	T	C	43	0	43	100%	1.5066E-25	snp_4108	silent_mutation	no
III	13032360	T	C	76	0	69	100%	4.233E-41	snp_5689	silent_mutation	no
III	13032410	T	C	60	0	58	100%	1.6283E-34	snp_2921	silent_mutation	no
III	13032420	T	C	54	0	53	100%	1.5943E-31	snp_1880	silent_mutation	no
III	13032430	T	C	50	0	50	100%	9.9117E-30	snp_3842	silent_mutation	no
III	13032540	G	C	53	0	53	100%	1.5943E-31	snp_1761	silent_mutation	no
III	13032549	T	C	54	0	54	100%	4.0229E-32	snp_9736	silent_mutation	no
III	13653140	G	A	29	0	29	100%	3.3259E-17	snp_4911	silent_mutation	no
IV	316224	C	A	89	0	89	100%	4.3706E-53	snp_1474	conservative_missense_codon	no
IV	378428	T	A	109	0	109	100%	4.3979E-65	snp_1890	silent_mutation	no
IV	394601	C	T	72	0	72	100%	6.7558E-43	snp_1405	conservative_missense_codon	no
IV	678084	C	T	71	0	71	100%	2.6835E-42	snp_7645	silent_mutation	no
IV	753694	T	A	49	0	49	100%	3.925E-29	snp_9454	silent_mutation	no
IV	925444	C	T	28	0	28	100%	1.3074E-16	snp_1110	silent_mutation	no
IV	1391018	C	T	47	0	47	100%	6.1512E-28	snp_6326	silent_mutation	no
IV	1489982	C	T	30	0	30	100%	8.4556E-18	snp_8091	silent_mutation	no
IV	2104630	C	T	57	0	57	100%	6.4572E-34	snp_8634	silent_mutation	no
IV	2119575	T	C	19	0	19	100%	2.8292E-11	snp_4471	silent_mutation	no
IV	2820845	T	A	39	0	39	100%	3.6742E-23	snp_10517	silent_mutation	no
IV	3331639	T	A	14	0	14	100%	2.4927E-8	snp_10512	silent_mutation	no
IV	4126493	G	A	83	0	83	100%	1.729E-49	snp_6654	silent_mutation	no
IV	5691477	G	A	585	54	531	90.77%	3.6305E-272	snp_5792	silent_mutation	no
IV	6365406	G	A	40	0	40	100%	9.3017E-24	snp_8784	conservative_missense_codon	no
IV	6478836	G	A	15	0	15	100%	6.4467E-9	snp_2272	silent_mutation	no
IV	6642870	C	A	59	3	56	94.92%	1.5528E-30	snp_5706	silent_mutation	no
IV	7434096	T	A	30	0	30	100%	8.4556E-18	snp_3025	silent_mutation	no
IV	7598957	C	T	12	0	12	100%	3.698E-7	snp_5723	silent_mutation	no
IV	7598961	C	T	11	0	11	100%	1.4176E-6	snp_125	silent_mutation	no
IV	7598963	G	-C	11	1	10	90.91%	2.3971E-4	del_85	silent_mutation	no
IV	7735469	A	C	10	1	9	90%	5.9538E-5	snp_2268	conservative_missense_codon	no
IV	8200938	T	+A	23	2	20	90.91%	4.7857E-8	ins_87	silent_mutation	no
IV	8288170	G	T	32	0	9	100%	2.0568E-5	snp_2718	conservative_missense_codon	no
IV	8382009	C	T	51	0	51	100%	2.5024E-30	snp_6912	silent_mutation	no
IV	8468535	T	G	18	0	18	100%	1.1019E-10	snp_1511	silent_mutation	no
IV	8811647	C	G	56	0	56	100%	2.5602E-33	snp_3817	silent_mutation	no
IV	9764971	G	T	96	1	38	97.44%	1.4697E-21	snp_9960	silent_mutation	no
IV	11226241	A	C	49	1	48	97.96%	1.9625E-27	snp_2841	conservative_missense_codon	no
IV	13765462	A	T	46	1	45	97.83%	1.1441E-25	snp_8921	silent_mutation	no
IV	14058124	G	T	9	0	9	100%	2.0568E-5	snp_2570	silent_mutation	no
IV	14058126	A	T	10	0	10	100%	5.4125E-6	snp_5560	silent_mutation	no
IV	14062237	C	T	68	0	68	100%	1.6809E-40	snp_6690	synonymous_codon	no
IV	14114268	C	T	50	0	50	100%	9.9117E-30	snp_4973	synonymous_codon	no
IV	14146366	C	T	57	0	57	100%	6.4572E-34	snp_794	stop_gained	no
IV	14175545	C	T	59	0	59	100%	4.1056E-35	snp_7140	non_conservative_missense_codon	no
IV	14207781	G	A	61	0	61	100%	2.609E-36	snp_6085	silent_mutation	no
IV	14282614	C	T	47	0	47	100%	6.1512E-28	snp_10428	silent_mutation	no
IV	14530297	G	T	69	0	69	100%	4.233E-41	snp_6602	silent_mutation	no
IV	14576610	C	T	56	0	56	100%	2.5602E-33	snp_4037	silent_mutation	no
IV	14766018	C	T	111	0	111	100%	2.7737E-66	snp_778	silent_mutation	no
IV	14924421	C	T	31	0	31	100%	2.1486E-18	snp_1092	silent_mutation	no
IV	14978740	C	T	39	0	39	100%	3.6742E-23	snp_9004	silent_mutation	no
IV	15029795	C	T	76	1	75	98.68%	2.0875E-43	snp_5759	silent_mutation	no
IV	15050672	C	T	89	0	89	100%	4.3706E-53	snp_9840	silent_mutation	no
IV	15067373	C	T	36	0	36	100%	2.2598E-21	snp_2553	conservative_missense_codon	no
IV	15328324	C	T	83	0	83	100%	1.729E-49	snp_2332	silent_mutation	no
IV	15364092	C	T	60	0	60	100%	1.035E-35	snp_757	synonymous_codon	no
IV	15398739	C	T	44	3	40	93.02%	2.287E-21	snp_4618	silent_mutation	no
IV	15412319	C	T	19	0	19	100%	2.8292E-11	snp_3447	silent_mutation	no
IV	15672434	C	T	24	0	24	100%	3.101E-14	snp_580	silent_mutation	no
IV	15673854	C	T	25	0	25	100%	7.9107E-15	snp_8903	silent_mutation	no
IV	15711266	G	A	23	0	23	100%	1.2146E-13	snp_2495	silent_mutation	no
IV	15783550	C	+G	12	1	15	93.75%	2.0087E-6	ins_172	silent_mutation	no
IV	15825614	T	G	26	0	26	100%	2.0165E-15	snp_2108	silent_mutation	no
IV	15875954	T	A	85	0	85	100%	1.0935E-50	snp_1617	synonymous_codon	no
IV	15993255	C	T	75	0	75	100%	1.0773E-44	snp_8194	silent_mutation	no
IV	16190840	C	T	62	0	62	100%	6.5755E-37	snp_7640	silent_mutation	no
IV	16252597	G	+AAGT	8	0	9	100%	4.6348E-4	ins_175	silent_mutation	no
IV	16309747	C	T	71	4	67	94.37%	3.2617E-36	snp_9579	conservative_missense_codon	no
IV	16364349	C	T	62	1	61	98.39%	4.1425E-35	snp_8582	silent_mutation	no
IV	16427669	C	T	24	0	24	100%	3.101E-14	snp_2003	silent_mutation	no
IV	16428904	C	T	49	0	49	100%	3.925E-29	snp_5163	silent_mutation	no
IV	16459757	C	T	55	1	54	98.18%	5.6837E-31	snp_1855	silent_mutation	no
IV	16505697	A	C	15	0	15	100%	6.4467E-9	snp_8742	silent_mutation	no
IV	16522753	C	T	57	0	57	100%	6.4572E-34	snp_1700	silent_mutation	no
IV	16553049	G	C	34	0	5	100%	3.9683E-3	snp_1254	silent_mutation	no
IV	16556187	C	T	48	0	48	100%	1.554E-28	snp_7418	silent_mutation	no
IV	16556467	T	A	18	0	18	100%	1.1019E-10	snp_3730	silent_mutation	no
IV	16587785	A	C	27	0	26	100%	2.0165E-15	snp_5316	silent_mutation	no
IV	16646588	T	A	37	0	37	100%	5.7269E-22	snp_9111	silent_mutation	no
IV	16646685	T	G	20	0	20	100%	7.2544E-12	snp_10021	silent_mutation	no
IV	16646711	T	G	9	0	9	100%	2.0568E-5	snp_5014	silent_mutation	no
IV	16663821	C	T	65	0	65	100%	1.0519E-38	snp_9019	conservative_missense_codon	no
IV	16848787	C	T	27	0	27	100%	5.1363E-16	snp_9845	silent_mutation	no
IV	17215276	C	T	94	0	94	100%	4.3861E-56	snp_3218	silent_mutation	no
IV	17241269	C	T	75	0	75	100%	1.0773E-44	snp_5149	silent_mutation	no
IV	17339965	C	T	62	0	62	100%	6.5755E-37	snp_3434	synonymous_codon	no
MtDNA	2332	G	T	1093	3	1090	99.73%	0E0	snp_4991	synonymous_codon	no
V	133860	G	A	9	0	9	100%	2.0568E-5	snp_8488	silent_mutation	no
V	133984	T	C	16	0	16	100%	1.6637E-9	snp_6493	silent_mutation	no
V	133988	G	A	17	0	17	100%	4.2852E-10	snp_2236	silent_mutation	no
V	133989	C	+T	17	1	16	94.12%	1.364E-6	ins_1423	silent_mutation	no
V	134017	G	A	9	0	9	100%	2.0568E-5	snp_9085	silent_mutation	no
V	437247	C	T	23	0	23	100%	1.2146E-13	snp_1946	silent_mutation	no
V	826375	T	A	20	0	20	100%	7.2544E-12	snp_3087	silent_mutation	no
V	983287	C	A	65	0	65	100%	1.0519E-38	snp_7108	silent_mutation	no
V	1438538	C	G	48	1	47	97.92%	7.6145E-27	snp_7175	silent_mutation	no
V	2087218	A	G	70	0	70	100%	1.0659E-41	snp_1392	conservative_missense_codon	no
V	2134032	C	A	85	0	85	100%	1.0935E-50	snp_5208	silent_mutation	no
V	2291563	G	T	12	0	12	100%	3.698E-7	snp_801	silent_mutation	no
V	2444346	G	A	37	0	37	100%	5.7269E-22	snp_9283	non_conservative_missense_codon	no
V	2552625	G	A	46	0	46	100%	2.4343E-27	snp_6178	non_conservative_missense_codon	no
V	2617302	G	T	89	0	89	100%	4.3706E-53	snp_51	synonymous_codon	no
V	2645336	A	-T	24	1	23	95.83%	3.2602E-9	del_1042	silent_mutation	no
V	2744407	C	T	52	0	52	100%	6.3169E-31	snp_6037	silent_mutation	no
V	3085670	A	T	24	1	21	95.45%	1.0931E-11	snp_1869	silent_mutation	no
V	3333149	C	G	31	0	31	100%	2.1486E-18	snp_4457	silent_mutation	no
V	3399383	A	C	42	0	42	100%	5.9562E-25	snp_8127	non_conservative_missense_codon	no
V	3642666	A	T	43	1	42	97.67%	6.6289E-24	snp_4811	silent_mutation	no
V	3648001	T	A	23	0	23	100%	1.2146E-13	snp_10171	silent_mutation	no
V	3657601	A	C	76	0	76	100%	2.711E-45	snp_10658	silent_mutation	no
V	3695933	A	G	82	0	81	100%	2.7329E-48	snp_4791	silent_mutation	no
V	4017766	T	A	41	0	41	100%	2.3541E-24	snp_2727	silent_mutation	no
V	4114963	C	T	50	0	49	100%	3.925E-29	snp_1212	silent_mutation	no
V	4137061	T	A	22	0	22	100%	4.7526E-13	snp_5055	silent_mutation	no
V	4522913	G	T	75	0	75	100%	1.0773E-44	snp_7728	silent_mutation	no
V	4558655	T	A	42	0	42	100%	5.9562E-25	snp_1213	silent_mutation	no
V	5028917	C	G	13	0	13	100%	9.6148E-8	snp_3286	silent_mutation	no
V	5087019	T	G	48	0	48	100%	1.554E-28	snp_3747	synonymous_codon	no
V	5100627	T	C	50	0	50	100%	9.9117E-30	snp_8623	conservative_missense_codon	no
V	5258397	C	A	43	1	42	97.67%	6.6289E-24	snp_7317	conservative_missense_codon	no
V	5387829	G	C	61	0	61	100%	2.609E-36	snp_4341	silent_mutation	no
V	5406364	C	T	47	0	47	100%	6.1512E-28	snp_663	silent_mutation	no
V	5663828	A	C	14	0	14	100%	2.4927E-8	snp_4564	silent_mutation	no
V	5663830	A	-TTTT	14	1	14	93.33%	6.911E-6	del_1063	silent_mutation	no
V	5663855	T	C	21	0	21	100%	1.8578E-12	snp_3215	silent_mutation	no
V	5663858	G	A	20	0	20	100%	7.2544E-12	snp_3486	silent_mutation	no
V	5859761	A	C	82	0	82	100%	6.8742E-49	snp_431	silent_mutation	no
V	6077509	C	A	31	0	31	100%	2.1486E-18	snp_8592	silent_mutation	no
V	6091718	T	G	31	0	31	100%	2.1486E-18	snp_6936	silent_mutation	no
V	6275915	T	G	11	0	11	100%	1.4176E-6	snp_5602	silent_mutation	no
V	6275918	G	-AC	11	1	11	91.67%	9.1981E-5	del_1066	silent_mutation	no
V	6275924	T	-G	11	1	11	91.67%	9.1981E-5	del_1067	silent_mutation	no
V	6313649	G	A	64	0	64	100%	4.1752E-38	snp_8949	silent_mutation	no
V	6507892	G	+C	11	1	11	91.67%	9.1981E-5	ins_1472	silent_mutation	no
V	6544543	C	T	17	1	16	94.12%	7.7134E-9	snp_8744	silent_mutation	no
V	6826404	T	A	59	0	59	100%	4.1056E-35	snp_8125	silent_mutation	no
V	6833149	T	G	15	1	14	93.33%	1.0315E-7	snp_7570	silent_mutation	no
V	6833150	T	C	16	1	15	93.75%	2.8282E-8	snp_10674	silent_mutation	no
V	7249400	T	G	48	0	48	100%	1.554E-28	snp_5354	silent_mutation	no
V	7472782	C	A	56	0	56	100%	2.5602E-33	snp_5693	conservative_missense_codon	no
V	7796039	T	A	17	0	17	100%	4.2852E-10	snp_6404	silent_mutation	no
V	7797878	C	A	11	0	4	100%	1.4286E-2	snp_5748	silent_mutation	no
V	8024096	T	A	33	0	33	100%	1.3852E-19	snp_9275	silent_mutation	no
V	8030930	C	A	93	0	93	100%	1.7451E-55	snp_3916	silent_mutation	no
V	8191257	T	-A	63	6	57	90.48%	1.0045E-21	del_1080	silent_mutation	no
V	8411182	C	A	143	0	142	100%	6.8012E-85	snp_3343	conservative_missense_codon	no
V	8616038	G	C	87	0	87	100%	6.9142E-52	snp_7199	silent_mutation	no
V	8619112	T	G	69	0	69	100%	4.233E-41	snp_2617	silent_mutation	no
V	9210044	A	G	8	0	8	100%	7.77E-5	snp_829	silent_mutation	no
V	9412448	T	C	75	0	75	100%	1.0773E-44	snp_1548	silent_mutation	no
V	9573498	A	T	29	0	29	100%	3.3259E-17	snp_3605	silent_mutation	no
V	9618746	G	C	64	0	64	100%	4.1752E-38	snp_6075	conservative_missense_codon	no
V	9798856	A	C	62	0	62	100%	6.5755E-37	snp_3540	silent_mutation	no
V	9853834	A	T	34	0	34	100%	3.5146E-20	snp_7955	silent_mutation	no
V	9923893	G	A	89	1	88	98.88%	3.9335E-51	snp_8847	conservative_missense_codon	no
V	9949022	C	T	64	0	64	100%	4.1752E-38	snp_5728	silent_mutation	no
V	9951788	C	A	80	0	80	100%	1.0864E-47	snp_1040	synonymous_codon	no
V	10019214	C	T	69	0	69	100%	4.233E-41	snp_6078	silent_mutation	no
V	10060209	G	A	42	0	42	100%	5.9562E-25	snp_4671	silent_mutation	no
V	10125198	C	-A	33	1	33	97.06%	5.2318E-13	del_1091	silent_mutation	no
V	10138142	G	A	46	0	46	100%	2.4343E-27	snp_4407	silent_mutation	no
V	10138146	C	T	45	0	45	100%	9.6314E-27	snp_9176	silent_mutation	no
V	10241588	G	A	57	0	57	100%	6.4572E-34	snp_1314	silent_mutation	no
V	10538453	G	T	55	0	55	100%	1.0149E-32	snp_2356	silent_mutation	no
V	10570563	G	A	43	0	43	100%	1.5066E-25	snp_1535	silent_mutation	no
V	11380978	C	T	68	0	68	100%	1.6809E-40	snp_9301	silent_mutation	no
V	11707277	C	G	73	0	72	100%	6.7558E-43	snp_1674	silent_mutation	no
V	12080293	G	A	14	0	14	100%	2.4927E-8	snp_1263	silent_mutation	no
V	12080294	C	A	14	0	14	100%	2.4927E-8	snp_5476	silent_mutation	no
V	12358651	G	C	49	0	49	100%	3.925E-29	snp_7538	silent_mutation	no
V	12450599	T	G	30	0	30	100%	8.4556E-18	snp_8621	silent_mutation	no
V	12848319	G	A	43	0	43	100%	1.5066E-25	snp_916	synonymous_codon	no
V	13174422	G	A	102	0	102	100%	6.9709E-61	snp_1738	synonymous_codon	no
V	13323884	G	A	81	0	81	100%	2.7329E-48	snp_8089	conservative_missense_codon	no
V	13434480	G	A	68	0	66	100%	2.6498E-39	snp_646	conservative_missense_codon	no
V	13481160	G	A	72	0	72	100%	6.7558E-43	snp_9681	silent_mutation	no
V	13508501	G	A	23	0	23	100%	1.2146E-13	snp_9645	silent_mutation	no
V	13679664	C	G	73	0	73	100%	1.7006E-43	snp_10287	conservative_missense_codon	no
V	13696803	G	A	62	0	62	100%	6.5755E-37	snp_4171	conservative_missense_codon	no
V	13917512	A	T	48	0	48	100%	1.554E-28	snp_9696	silent_mutation	no
V	14024360	G	A	62	1	61	98.39%	4.1425E-35	snp_4250	silent_mutation	no
V	14132114	G	A	44	1	43	97.73%	1.7144E-24	snp_4098	silent_mutation	no
V	14133119	A	T	23	0	23	100%	1.2146E-13	snp_4099	silent_mutation	no
V	14195780	G	A	29	0	29	100%	3.3259E-17	snp_412	silent_mutation	no
V	14226403	G	A	55	0	55	100%	1.0149E-32	snp_10100	silent_mutation	no
V	14246951	G	A	50	0	50	100%	9.9117E-30	snp_10492	silent_mutation	no
V	14260192	G	A	46	0	45	100%	9.6314E-27	snp_7062	silent_mutation	no
V	14269161	G	A	21	0	21	100%	1.8578E-12	snp_8586	silent_mutation	no
V	14274294	G	A	62	1	61	98.39%	4.1425E-35	snp_2168	silent_mutation	no
V	14477434	G	A	67	0	67	100%	6.6743E-40	snp_2378	conservative_missense_codon	no
V	14532895	G	A	73	0	73	100%	1.7006E-43	snp_8494	silent_mutation	no
V	14540377	G	A	77	0	77	100%	6.8219E-46	snp_2614	conservative_missense_codon	no
V	14552546	G	A	50	0	50	100%	9.9117E-30	snp_3276	conservative_missense_codon	no
V	14607515	G	A	78	0	78	100%	1.7165E-46	snp_8540	silent_mutation	no
V	14611095	G	A	82	0	82	100%	6.8742E-49	snp_1830	conservative_missense_codon	no
V	14690027	G	A	73	1	72	98.63%	1.2584E-41	snp_3622	conservative_missense_codon	no
V	14730186	G	A	71	0	71	100%	2.6835E-42	snp_2546	silent_mutation	no
V	14744301	G	C	32	0	32	100%	5.4567E-19	snp_3580	silent_mutation	no
V	14744310	G	C	34	0	34	100%	3.5146E-20	snp_5172	silent_mutation	no
V	14744313	G	C	40	1	39	97.5%	3.8137E-22	snp_4909	silent_mutation	no
V	14744337	G	C	66	0	64	100%	4.1752E-38	snp_5924	silent_mutation	no
V	14756241	G	T	12	0	11	100%	1.4176E-6	snp_2930	silent_mutation	no
V	14756243	G	T	13	0	13	100%	9.6148E-8	snp_2519	silent_mutation	no
V	14756259	A	C	14	0	14	100%	2.4927E-8	snp_212	silent_mutation	no
V	14756286	A	C	77	5	70	93.33%	2.5898E-37	snp_3975	silent_mutation	no
V	14756296	G	T	183	0	163	100%	1.6566E-97	snp_7949	silent_mutation	no
V	14756322	G	T	173	0	170	100%	1.0326E-101	snp_6525	silent_mutation	no
V	14756323	G	T	174	1	148	99.33%	6.378E-87	snp_9911	silent_mutation	no
V	14877695	G	A	68	0	68	100%	1.6809E-40	snp_445	silent_mutation	no
V	14901761	G	A	61	0	61	100%	2.609E-36	snp_4679	silent_mutation	no
V	15190713	G	A	96	1	95	98.96%	2.6871E-55	snp_1739	conservative_missense_codon	no
V	15321681	C	A	22	0	16	100%	1.6637E-9	snp_8661	silent_mutation	no
V	15321691	C	A	28	0	28	100%	1.3074E-16	snp_5756	silent_mutation	no
V	15395494	G	A	62	0	62	100%	6.5755E-37	snp_796	silent_mutation	no
V	15549556	G	A	81	0	81	100%	2.7329E-48	snp_4962	silent_mutation	no
V	15590433	G	A	76	0	76	100%	2.711E-45	snp_4109	silent_mutation	no
V	15614478	A	G	82	0	81	100%	2.7329E-48	snp_5525	conservative_missense_codon	no
V	15719648	G	A	28	0	28	100%	1.3074E-16	snp_1584	silent_mutation	no
V	15819250	A	T	63	0	63	100%	1.657E-37	snp_8070	silent_mutation	no
V	15881306	G	A	42	0	41	100%	2.3541E-24	snp_6032	silent_mutation	no
V	15970962	G	A	80	0	80	100%	1.0864E-47	snp_2409	synonymous_codon	no
V	16089518	G	C	71	0	71	100%	2.6835E-42	snp_3951	silent_mutation	no
V	16089530	G	A	70	0	70	100%	1.0659E-41	snp_6795	silent_mutation	no
V	16208222	C	T	66	0	66	100%	2.6498E-39	snp_8484	stop_gained	no
V	16209194	C	T	82	0	81	100%	2.7329E-48	snp_7605	synonymous_codon	no
V	16326921	C	T	54	0	54	100%	4.0229E-32	snp_10138	silent_mutation	no
V	16367530	C	T	50	0	50	100%	9.9117E-30	snp_4375	silent_mutation	no
V	16392327	C	T	56	0	56	100%	2.5602E-33	snp_2559	synonymous_codon	no
V	16392445	A	T	61	0	61	100%	2.609E-36	snp_9050	silent_mutation	no
V	16417721	C	T	80	1	79	98.75%	8.8E-46	snp_4134	silent_mutation	no
V	16553977	A	T	63	0	63	100%	1.657E-37	snp_6977	synonymous_codon	no
V	16623740	C	T	69	0	69	100%	4.233E-41	snp_1821	silent_mutation	no
V	16672803	C	T	74	0	74	100%	4.2804E-44	snp_7293	silent_mutation	no
V	16744847	C	T	75	0	75	100%	1.0773E-44	snp_6445	silent_mutation	no
V	16812011	G	+T	26	1	26	96.3%	2.1991E-10	ins_1563	silent_mutation	no
V	16812016	G	+AA	25	1	26	96.3%	1.9611E-10	ins_1564	silent_mutation	no
V	16954846	G	A	85	0	85	100%	1.0935E-50	snp_3026	silent_mutation	no
V	16987537	C	T	30	1	29	96.67%	2.6212E-16	snp_10448	silent_mutation	no
V	17006157	C	T	89	0	89	100%	4.3706E-53	snp_354	conservative_missense_codon	no
V	17084109	T	C	35	0	35	100%	8.9137E-21	snp_6573	silent_mutation	no
V	17150713	C	T	58	0	58	100%	1.6283E-34	snp_9800	silent_mutation	no
V	17224505	C	T	31	0	31	100%	2.1486E-18	snp_1765	silent_mutation	no
V	17279133	C	T	79	0	79	100%	4.3185E-47	snp_7621	silent_mutation	no
V	17344298	G	T	15	0	15	100%	6.4467E-9	snp_7802	silent_mutation	no
V	17344305	A	C	10	0	10	100%	5.4125E-6	snp_8760	silent_mutation	no
V	17414576	C	T	64	0	63	100%	1.657E-37	snp_5375	synonymous_codon	no
V	17542883	T	A	39	0	39	100%	3.6742E-23	snp_3772	silent_mutation	no
V	17728866	G	A	69	0	68	100%	1.6809E-40	snp_145	silent_mutation	no
V	17736481	G	A	54	0	54	100%	4.0229E-32	snp_6088	silent_mutation	no
V	17768051	G	C	77	0	76	100%	2.711E-45	snp_2419	non_conservative_missense_codon	no
V	18467082	G	C	64	0	64	100%	4.1752E-38	snp_2895	silent_mutation	no
V	18494696	C	T	53	0	53	100%	1.5943E-31	snp_9067	silent_mutation	no
V	18588972	T	A	13	0	13	100%	9.6148E-8	snp_9717	silent_mutation	no
V	18621692	C	T	91	0	91	100%	2.7621E-54	snp_8281	conservative_missense_codon	no
V	18881164	C	T	13	0	13	100%	9.6148E-8	snp_9149	silent_mutation	no
V	18882785	A	C	17	0	17	100%	4.2852E-10	snp_7719	silent_mutation	no
V	18883625	C	T	30	0	30	100%	8.4556E-18	snp_4682	silent_mutation	no
V	18959045	A	G	44	0	44	100%	3.8097E-26	snp_2084	silent_mutation	no
V	18983973	C	T	106	1	105	99.06%	2.9701E-61	snp_4138	conservative_missense_codon	no
V	19379213	A	-T	28	1	27	96.43%	9.2779E-11	del_1157	silent_mutation	no
V	19411437	A	C	35	0	35	100%	8.9137E-21	snp_19	silent_mutation	no
V	19499424	G	C	44	0	44	100%	3.8097E-26	snp_9653	silent_mutation	no
V	19529644	A	C	25	0	25	100%	7.9107E-15	snp_8432	silent_mutation	no
V	19842336	T	A	21	1	20	95.24%	4.0873E-11	snp_6539	silent_mutation	no
V	19849429	G	A	32	0	32	100%	5.4567E-19	snp_4199	conservative_missense_codon	no
V	20015710	G	A	18	0	18	100%	1.1019E-10	snp_471	silent_mutation	no
V	20073628	G	A	29	0	29	100%	3.3259E-17	snp_1083	silent_mutation	no
V	20280513	C	T	51	0	51	100%	2.5024E-30	snp_8226	silent_mutation	no
V	20413410	C	T	17	0	17	100%	4.2852E-10	snp_9349	silent_mutation	no
V	20479080	C	A	22	0	22	100%	4.7526E-13	snp_7832	silent_mutation	no
V	20513743	C	T	91	9	82	90.11%	5.2541E-42	snp_9621	silent_mutation	no
V	20521199	C	T	73	0	73	100%	1.7006E-43	snp_7831	conservative_missense_codon	no
V	20707944	C	T	41	0	41	100%	2.3541E-24	snp_6513	silent_mutation	no
X	5393	T	C	38	0	38	100%	1.4508E-22	snp_5243	silent_mutation	no
X	5398	T	A	37	0	37	100%	5.7269E-22	snp_1258	silent_mutation	no
X	5406	A	T	41	0	41	100%	2.3541E-24	snp_3179	silent_mutation	no
X	5472	G	T	23	0	23	100%	1.2146E-13	snp_2226	silent_mutation	no
X	5474	C	A	22	0	22	100%	4.7526E-13	snp_9688	silent_mutation	no
X	5495	C	T	10	0	10	100%	5.4125E-6	snp_7389	silent_mutation	no
X	5561	G	A	10	0	10	100%	5.4125E-6	snp_889	silent_mutation	no
X	21067	C	G	25	0	25	100%	7.9107E-15	snp_3127	silent_mutation	no
X	28431	T	G	10	1	9	90%	5.9538E-5	snp_58	silent_mutation	no
X	338680	T	A	13	0	3	100%	5E-2	snp_10421	silent_mutation	no
X	363939	C	T	96	0	96	100%	2.7702E-57	snp_4945	silent_mutation	no
X	442092	A	T	25	1	24	96%	2.0568E-13	snp_8507	silent_mutation	no
X	538148	C	A	46	0	4	100%	1.4286E-2	snp_3113	silent_mutation	no
X	590830	A	C	31	0	31	100%	2.1486E-18	snp_2243	silent_mutation	no
X	1021621	G	A	56	0	56	100%	2.5602E-33	snp_5446	silent_mutation	no
X	1239148	C	T	88	0	88	100%	1.7384E-52	snp_9208	silent_mutation	no
X	1308534	C	A	15	0	15	100%	6.4467E-9	snp_2144	silent_mutation	no
X	1487786	A	T	29	0	29	100%	3.3259E-17	snp_575	silent_mutation	no
X	1578000	T	A	25	0	25	100%	7.9107E-15	snp_551	silent_mutation	no
X	2013962	G	C	39	0	39	100%	3.6742E-23	snp_5204	silent_mutation	no
X	2040665	A	C	88	0	88	100%	1.7384E-52	snp_4647	conservative_missense_codon	no
X	2159002	A	T	30	0	30	100%	8.4556E-18	snp_5487	silent_mutation	no
X	2210525	C	T	68	0	68	100%	1.6809E-40	snp_2985	silent_mutation	no
X	2370397	A	G	52	0	4	100%	1.4286E-2	snp_9134	silent_mutation	no
X	2458332	T	C	72	0	72	100%	6.7558E-43	snp_8214	silent_mutation	no
X	2524915	T	G	8	0	7	100%	2.9138E-4	snp_9092	silent_mutation	no
X	2766038	T	A	14	0	14	100%	2.4927E-8	snp_7354	silent_mutation	no
X	2871277	C	T	80	0	80	100%	1.0864E-47	snp_257	silent_mutation	no
X	2871926	G	C	21	0	21	100%	1.8578E-12	snp_6314	silent_mutation	no
X	2886560	T	A	9	0	9	100%	2.0568E-5	snp_1753	silent_mutation	no
X	3601327	T	A	55	0	55	100%	1.0149E-32	snp_6281	silent_mutation	no
X	3674473	G	T	53	0	53	100%	1.5943E-31	snp_4684	silent_mutation	no
X	3902119	A	C	10	0	10	100%	5.4125E-6	snp_2881	silent_mutation	no
X	4030998	C	T	8	0	7	100%	2.9138E-4	snp_615	silent_mutation	no
X	4031008	C	A	10	0	9	100%	2.0568E-5	snp_4465	silent_mutation	no
X	4241844	G	A	13	1	12	92.31%	1.3461E-6	snp_9114	silent_mutation	no
X	4513922	C	T	18	0	17	100%	4.2852E-10	snp_4018	silent_mutation	no
X	4526671	T	C	49	0	49	100%	3.925E-29	snp_2256	silent_mutation	no
X	4554507	G	C	65	0	65	100%	1.0519E-38	snp_4941	silent_mutation	no
X	4645170	C	A	62	0	62	100%	6.5755E-37	snp_2333	conservative_missense_codon	no
X	4677596	G	A	64	0	64	100%	4.1752E-38	snp_2642	synonymous_codon	no
X	4839664	T	C	93	0	93	100%	1.7451E-55	snp_9117	conservative_missense_codon	no
X	5306661	A	G	25	0	25	100%	7.9107E-15	snp_9698	silent_mutation	no
X	5657355	G	A	54	0	54	100%	4.0229E-32	snp_229	silent_mutation	no
X	5785759	T	A	48	0	48	100%	1.554E-28	snp_9926	stop_gained	no
X	5785760	T	G	48	0	48	100%	1.554E-28	snp_5185	stop_gained	no
X	5798015	A	T	18	0	18	100%	1.1019E-10	snp_7358	silent_mutation	no
X	5984416	T	A	42	0	42	100%	5.9562E-25	snp_9994	silent_mutation	no
X	6070001	A	T	35	0	35	100%	8.9137E-21	snp_5061	silent_mutation	no
X	6286136	T	C	63	1	62	98.41%	1.0605E-35	snp_3807	silent_mutation	no
X	6287251	T	A	29	0	29	100%	3.3259E-17	snp_9609	silent_mutation	no
X	6287289	T	A	10	0	10	100%	5.4125E-6	snp_3873	silent_mutation	no
X	6287636	C	+A	11	1	11	91.67%	9.1981E-5	ins_728	silent_mutation	no
X	6287732	C	+A	18	1	18	94.74%	2.1904E-7	ins_732	silent_mutation	no
X	6311818	G	A	20	0	20	100%	7.2544E-12	snp_6970	silent_mutation	no
X	6427429	G	T	64	0	64	100%	4.1752E-38	snp_8205	silent_mutation	no
X	6666751	C	T	36	1	35	97.22%	8.3613E-20	snp_6930	silent_mutation	no
X	6905036	G	A	21	1	19	95%	1.5234E-10	snp_2578	silent_mutation	no
X	7084102	C	A	52	2	50	96.15%	9.0394E-28	snp_3420	silent_mutation	no
X	7362977	A	G	74	0	74	100%	4.2804E-44	snp_20	silent_mutation	no
X	7413269	C	T	21	0	21	100%	1.8578E-12	snp_2535	silent_mutation	no
X	7927254	C	A	17	0	17	100%	4.2852E-10	snp_9099	silent_mutation	no
X	7960697	C	T	37	0	37	100%	5.7269E-22	snp_10485	silent_mutation	no
X	8423887	A	C	64	0	64	100%	4.1752E-38	snp_3956	silent_mutation	no
X	8496324	G	T	44	0	44	100%	3.8097E-26	snp_8266	silent_mutation	no
X	8744551	A	T	41	0	41	100%	2.3541E-24	snp_9341	silent_mutation	no
X	9114559	T	C	72	0	72	100%	6.7558E-43	snp_10377	synonymous_codon	no
X	9155995	T	C	59	0	59	100%	4.1056E-35	snp_2473	silent_mutation	no
X	9301361	A	+AAT	53	5	47	90.38%	5.0376E-18	ins_815	silent_mutation	no
X	9407197	C	A	81	0	81	100%	2.7329E-48	snp_8995	stop_gained	no
X	9538545	G	A	46	0	45	100%	9.6314E-27	snp_594	silent_mutation	no
X	9613810	C	T	107	0	107	100%	6.972E-64	snp_5329	non_conservative_missense_codon	no
X	9737244	G	A	44	0	44	100%	3.8097E-26	snp_5930	silent_mutation	no
X	9744333	T	A	36	3	33	91.67%	2.0653E-17	snp_1616	silent_mutation	no
X	10180256	C	A	30	0	9	100%	2.0568E-5	snp_10237	silent_mutation	no
X	10333093	G	A	50	0	50	100%	9.9117E-30	snp_2507	silent_mutation	no
X	11077740	C	T	10	0	10	100%	5.4125E-6	snp_2440	conservative_missense_codon	no
X	11077741	C	T	10	0	10	100%	5.4125E-6	snp_2023	conservative_missense_codon	no
X	11564973	G	T	55	0	55	100%	1.0149E-32	snp_4443	silent_mutation	no
X	11841764	T	G	45	0	45	100%	9.6314E-27	snp_10420	silent_mutation	no
X	11908546	T	C	47	0	47	100%	6.1512E-28	snp_2625	silent_mutation	no
X	12097188	G	C	35	0	35	100%	8.9137E-21	snp_7357	silent_mutation	no
X	13113606	G	A	56	0	56	100%	2.5602E-33	snp_4796	silent_mutation	no
X	13896714	A	T	22	0	22	100%	4.7526E-13	snp_8676	silent_mutation	no
X	14248169	C	A	60	0	60	100%	1.035E-35	snp_5881	conservative_missense_codon	no
X	14504751	C	T	49	0	49	100%	3.925E-29	snp_2665	silent_mutation	no
X	14508486	C	T	45	0	45	100%	9.6314E-27	snp_5418	silent_mutation	no
X	15037286	C	T	67	0	67	100%	6.6743E-40	snp_464	conservative_missense_codon	no
X	15252247	A	T	89	0	89	100%	4.3706E-53	snp_6882	silent_mutation	no
X	15520197	A	G	15	0	15	100%	6.4467E-9	snp_3370	silent_mutation	no
X	15869901	G	T	47	0	47	100%	6.1512E-28	snp_6884	silent_mutation	no
X	15965539	G	A	20	0	20	100%	7.2544E-12	snp_6012	silent_mutation	no
X	16029151	T	C	8	0	8	100%	7.77E-5	snp_6916	silent_mutation	no
X	16073852	T	A	43	0	43	100%	1.5066E-25	snp_5213	silent_mutation	no
X	16167875	G	A	45	0	45	100%	9.6314E-27	snp_9076	silent_mutation	no
X	16255668	T	G	26	0	26	100%	2.0165E-15	snp_8418	silent_mutation	no
X	16255669	T	C	27	0	27	100%	5.1363E-16	snp_3016	silent_mutation	no
X	16258740	T	C	72	1	71	98.61%	4.9317E-41	snp_2104	silent_mutation	no
X	16417762	C	G	56	0	56	100%	2.5602E-33	snp_8872	silent_mutation	no
X	16457888	A	G	24	0	24	100%	3.101E-14	snp_6311	silent_mutation	no
X	16708659	C	G	43	0	43	100%	1.5066E-25	snp_6608	silent_mutation	no
X	16928276	A	G	73	0	73	100%	1.7006E-43	snp_1439	silent_mutation	no
X	17097607	T	A	19	0	19	100%	2.8292E-11	snp_4833	silent_mutation	no
X	17171091	G	T	74	0	74	100%	4.2804E-44	snp_2687	silent_mutation	no

## Sheet: cc24 >90% not in cc10
Chrom	Coordinate	Ref	Variant	Coverage	Ref count	Variant count	Ratio	p-value	Variation ID	Variation Type	In cc10
I	670393	A	G	10	0	10	100%	5.4125E-6	snp_6512	silent_mutation	no
I	4048472	T	A	11	0	11	100%	1.4176E-6	snp_9349	silent_mutation	no
I	5053680	G	C	35	0	35	100%	8.9137E-21	snp_8566	stop_gained	no
I	6116671	C	G	48	0	48	100%	1.554E-28	snp_8271	silent_mutation	no
I	6163280	T	C	9	0	9	100%	2.0568E-5	snp_4096	silent_mutation	no
I	9346156	T	C	10	0	10	100%	5.4125E-6	snp_9052	silent_mutation	no
I	13584208	A	C	8	0	8	100%	7.77E-5	snp_8498	silent_mutation	no
I	13736690	A	-T	10	1	9	90%	5.667E-4	del_770	silent_mutation	no
I	14586339	A	C	15	0	15	100%	6.4467E-9	snp_7858	silent_mutation	no
II	1123620	C	A	21	0	21	100%	1.8578E-12	snp_2621	conservative_missense_codon	no
II	1156497	T	C	12	0	12	100%	3.698E-7	snp_9259	silent_mutation	no
II	5073891	T	A	9	0	9	100%	2.0568E-5	snp_375	silent_mutation	no
II	6206073	G	+C	31	1	56	98.25%	1.8688E-23	ins_1183	silent_mutation	no
II	6766065	C	T	13	0	13	100%	9.6148E-8	snp_10249	silent_mutation	no
II	7906620	C	G	28	0	28	100%	1.3074E-16	snp_7560	silent_mutation	no
II	8118942	T	A	38	1	37	97.37%	5.6582E-21	snp_2611	synonymous_codon	no
II	8118943	C	+GGAT	38	3	35	92.11%	1.2823E-13	ins_1049	frameshift_variant	no
II	11704840	A	-T	12	1	11	91.67%	1.0135E-4	del_953	silent_mutation	no
III	2883814	G	C	9	0	9	100%	2.0568E-5	snp_9810	silent_mutation	no
III	2884131	G	T	8	0	8	100%	7.77E-5	snp_5913	silent_mutation	no
III	2884144	T	A	10	0	10	100%	5.4125E-6	snp_7065	silent_mutation	no
III	2884148	C	T	10	0	10	100%	5.4125E-6	snp_6476	silent_mutation	no
III	3463329	C	G	10	0	10	100%	5.4125E-6	snp_4928	silent_mutation	no
III	3613833	G	T	14	0	14	100%	2.4927E-8	snp_4177	silent_mutation	no
III	3641888	G	A	8	0	8	100%	7.77E-5	snp_6736	silent_mutation	no
III	6033359	A	G	45	0	3	100%	5E-2	snp_3771	conservative_missense_codon	no
III	9167543	G	-CTTT	40	4	36	90%	5.9795E-14	del_166	frameshift_variant	no
III	10322636	C	T	36	0	36	100%	2.2598E-21	snp_1740	synonymous_codon	no
IV	3962665	A	T	9	0	9	100%	2.0568E-5	snp_2751	silent_mutation	no
IV	4844588	A	C	30	0	30	100%	8.4556E-18	snp_9346	silent_mutation	no
IV	8288164	C	T	17	0	8	100%	7.77E-5	snp_2285	synonymous_codon	no
IV	8380203	G	A	18	0	18	100%	1.1019E-10	snp_7915	silent_mutation	no
IV	9238856	G	A	39	0	39	100%	3.6742E-23	snp_9481	silent_mutation	no
IV	11607664	T	A	37	0	37	100%	5.7269E-22	snp_265	silent_mutation	no
IV	12608506	C	T	8	0	8	100%	7.77E-5	snp_9051	silent_mutation	no
IV	13440447	G	A	44	1	43	97.73%	1.7144E-24	snp_1969	conservative_missense_codon	no
V	3300302	T	-AC	32	2	30	93.75%	8.6344E-12	del_1034	silent_mutation	no
V	4752170	G	A	37	2	35	94.59%	4.2437E-19	snp_8311	synonymous_codon	no
V	5641267	A	C	8	0	8	100%	7.77E-5	snp_9805	silent_mutation	no
V	5896725	A	G	52	3	49	94.23%	1.6572E-26	snp_8656	conservative_missense_codon	no
V	6487554	C	A	22	0	22	100%	4.7526E-13	snp_5211	silent_mutation	no
V	8939409	T	C	36	0	36	100%	2.2598E-21	snp_2579	silent_mutation	no
V	11505118	A	C	31	0	5	100%	3.9683E-3	snp_1378	silent_mutation	no
V	11628569	G	T	22	0	22	100%	4.7526E-13	snp_6398	silent_mutation	no
V	11816342	A	C	8	0	8	100%	7.77E-5	snp_5812	silent_mutation	no
V	14072318	C	A	8	0	8	100%	7.77E-5	snp_2277	silent_mutation	no
V	17738206	T	C	11	0	11	100%	1.4176E-6	snp_8987	silent_mutation	no
V	20413886	C	T	11	0	11	100%	1.4176E-6	snp_10438	silent_mutation	no
X	5514	A	G	10	1	9	90%	5.9538E-5	snp_9908	silent_mutation	no
X	5529	A	-GCT	10	1	10	90.91%	2.1796E-4	del_396	silent_mutation	no
X	28526	G	A	8	0	8	100%	7.77E-5	snp_76	silent_mutation	no
X	346995	G	T	10	0	10	100%	5.4125E-6	snp_9302	silent_mutation	no
X	1226077	G	C	8	0	8	100%	7.77E-5	snp_8214	silent_mutation	no
X	6287308	T	A	9	0	9	100%	2.0568E-5	snp_8455	silent_mutation	no
X	6287445	T	G	9	0	5	100%	3.9683E-3	snp_1840	silent_mutation	no
X	7355996	A	C	8	0	8	100%	7.77E-5	snp_7274	silent_mutation	no
X	7543426	T	+A	12	1	12	92.31%	3.8815E-5	ins_741	silent_mutation	no
X	16225133	T	C	8	0	8	100%	7.77E-5	snp_1129	silent_mutation	no

## Sheet: cc50 >90% not in cc10
Chrom	Coordinate	Ref	Variant	Coverage	Ref count	Variant count	Ratio	p-value	Variation ID	Variation Type		In cc10
I	4110725	C	T	11	1	10	90.91%	1.7011E-5	snp_2901	conservative_missense_codon	I4110725	no
I	7780084	A	G	8	0	8	100%	7.77E-5	snp_2574	silent_mutation	I7780084	no
I	9346156	T	C	9	0	9	100%	2.0568E-5	snp_9272	silent_mutation	I9346156	no
II	1221572	G	+A	9	1	9	90%	5.1645E-4	ins_751	silent_mutation	II1221572	no
II	4643824	C	A	8	0	8	100%	7.77E-5	snp_9147	silent_mutation	II4643824	no
II	6766065	C	T	8	0	8	100%	7.77E-5	snp_10529	silent_mutation	II6766065	no
II	13257108	C	A	12	0	12	100%	3.698E-7	snp_4015	silent_mutation	II13257108	no
III	13588611	A	G	10	1	9	90%	5.9538E-5	snp_3867	silent_mutation	III13588611	no
III	13597305	G	T	9	0	9	100%	2.0568E-5	snp_9544	silent_mutation	III13597305	no
IV	11984751	G	C	9	0	9	100%	2.0568E-5	snp_9639	stop_gained	IV11984751	no
IV	12291251	A	G	11	0	11	100%	1.4176E-6	snp_2065	synonymous_codon	IV12291251	no
IV	15963830	C	G	15	0	15	100%	6.4467E-9	snp_6671	conservative_missense_codon	IV15963830	no
V	11505118	A	C	13	0	3	100%	5E-2	snp_1464	silent_mutation	V11505118	no
V	11816342	A	C	10	0	10	100%	5.4125E-6	snp_5995	silent_mutation	V11816342	no
V	12720894	T	C	12	0	12	100%	3.698E-7	snp_3338	silent_mutation	V12720894	no
V	14877868	G	A	10	1	9	90%	5.9538E-5	snp_8073	silent_mutation	V14877868	no
V	17738078	A	C	11	0	11	100%	1.4176E-6	snp_8659	silent_mutation	V17738078	no
V	17738206	T	C	8	0	7	100%	2.9138E-4	snp_9191	silent_mutation	V17738206	no
V	17954080	A	G	12	0	12	100%	3.698E-7	snp_8541	silent_mutation	V17954080	no
V	19506793	T	A	11	0	11	100%	1.4176E-6	snp_2724	silent_mutation	V19506793	no
X	12532154	G	A	14	1	13	92.86%	3.7391E-7	snp_1377	silent_mutation	X12532154	no
X	12560995	T	C	10	0	8	100%	7.77E-5	snp_34	silent_mutation	X12560995	no
X	16225133	T	C	18	0	18	100%	1.1019E-10	snp_1223	silent_mutation	X16225133	no
X	17025320	A	T	14	0	14	100%	2.4927E-8	snp_8484	silent_mutation	X17025320	no

## Sheet: cc10 raw
Chrom	Coordinate	Ref	Variant	Coverage	Ref count	Variant count	Ratio	p-value	Variation ID	Variation Type		In N2
I	175610	G	A	77	0	77	100%	6.8219E-46	snp_5405	synonymous_codon	I175610	no
I	1100872	T	G	11	0	11	100%	1.4176E-6	snp_4281	silent_mutation	I1100872	no
I	1406921	G	A	38	0	38	100%	1.4508E-22	snp_10461	silent_mutation	I1406921	no
I	1720140	G	A	19	0	19	100%	2.8292E-11	snp_2734	silent_mutation	I1720140	no
I	1726913	G	A	81	0	81	100%	2.7329E-48	snp_5835	conservative_missense_codon	I1726913	no
I	2041117	G	C	66	0	66	100%	2.6498E-39	snp_2138	silent_mutation	I2041117	no
I	2162792	G	A	11	0	11	100%	1.4176E-6	snp_10271	silent_mutation	I2162792	no
I	2637234	C	T	83	0	83	100%	1.729E-49	snp_8301	synonymous_codon	I2637234	no
I	2969516	G	A	63	0	63	100%	1.657E-37	snp_1515	silent_mutation	I2969516	no
I	3006223	A	T	22	0	22	100%	4.7526E-13	snp_4291	silent_mutation	I3006223	no
I	3153099	G	T	65	0	65	100%	1.0519E-38	snp_5831	synonymous_codon	I3153099	no
I	3242199	G	A	54	0	54	100%	4.0229E-32	snp_6233	conservative_missense_codon	I3242199	no
I	3711955	C	T	100	0	100	100%	1.1044E-59	snp_817	silent_mutation	I3711955	no
I	3980163	C	T	35	0	35	100%	8.9137E-21	snp_5421	silent_mutation	I3980163	no
I	4000943	C	T	48	0	48	100%	1.554E-28	snp_8344	silent_mutation	I4000943	no
I	4100507	C	T	65	0	65	100%	1.0519E-38	snp_9339	silent_mutation	I4100507	no
I	4303200	A	T	28	0	28	100%	1.3074E-16	snp_43	silent_mutation	I4303200	no
I	4368023	C	T	49	0	49	100%	3.925E-29	snp_3294	silent_mutation	I4368023	no
I	4368332	T	C	35	0	35	100%	8.9137E-21	snp_355	synonymous_codon	I4368332	no
I	4499848	C	T	69	0	69	100%	4.233E-41	snp_3821	non_conservative_missense_codon	I4499848	no
I	4677484	C	T	15	0	15	100%	6.4467E-9	snp_280	silent_mutation	I4677484	no
I	4721220	C	T	68	0	68	100%	1.6809E-40	snp_4949	non_conservative_missense_codon	I4721220	no
I	4721402	A	G	81	0	81	100%	2.7329E-48	snp_4136	silent_mutation	I4721402	no
I	5015705	C	T	62	0	62	100%	6.5755E-37	snp_789	synonymous_codon	I5015705	no
I	5016083	A	C	54	0	54	100%	4.0229E-32	snp_204	silent_mutation	I5016083	no
I	5040127	C	T	17	0	17	100%	4.2852E-10	snp_9876	silent_mutation	I5040127	no
I	5289592	C	T	8	0	8	100%	7.77E-5	snp_1441	silent_mutation	I5289592	no
I	5327904	C	T	60	0	60	100%	1.035E-35	snp_1853	synonymous_codon	I5327904	no
I	5390535	A	C	51	0	51	100%	2.5024E-30	snp_5134	silent_mutation	I5390535	no
I	5694261	T	A	54	0	54	100%	4.0229E-32	snp_6767	non_conservative_missense_codon	I5694261	no
I	6166333	C	T	52	0	52	100%	6.3169E-31	snp_4897	silent_mutation	I6166333	no
I	6166790	G	T	91	0	91	100%	2.7621E-54	snp_1560	silent_mutation	I6166790	no
I	6184870	C	T	66	0	66	100%	2.6498E-39	snp_5178	conservative_missense_codon	I6184870	no
I	6241505	C	T	65	0	65	100%	1.0519E-38	snp_6843	non_conservative_missense_codon	I6241505	no
I	6305775	T	A	112	0	112	100%	6.9655E-67	snp_2533	conservative_missense_codon	I6305775	no
I	6310674	C	T	60	0	60	100%	1.035E-35	snp_8104	non_conservative_missense_codon	I6310674	no
I	6334334	C	T	65	0	65	100%	1.0519E-38	snp_10556	silent_mutation	I6334334	no
I	6386650	C	T	34	0	34	100%	3.5146E-20	snp_5174	synonymous_codon	I6386650	no
I	6699959	G	T	13	0	13	100%	9.6148E-8	snp_6459	silent_mutation	I6699959	no
I	7089813	C	T	89	0	89	100%	4.3706E-53	snp_9820	conservative_missense_codon	I7089813	no
I	7128231	C	T	78	0	77	100%	6.8219E-46	snp_1794	silent_mutation	I7128231	no
I	7129233	G	T	47	0	47	100%	6.1512E-28	snp_3600	silent_mutation	I7129233	no
I	7226552	G	A	85	0	84	100%	4.3483E-50	snp_9802	conservative_missense_codon	I7226552	no
I	7392577	A	C	50	0	50	100%	9.9117E-30	snp_1323	silent_mutation	I7392577	no
I	7760475	G	A	77	0	77	100%	6.8219E-46	snp_2589	silent_mutation	I7760475	no
I	7780094	G	C	12	0	12	100%	3.698E-7	snp_4702	silent_mutation	I7780094	no
I	7819194	A	G	54	0	53	100%	1.5943E-31	snp_8220	conservative_missense_codon	I7819194	no
I	7916595	G	A	33	0	33	100%	1.3852E-19	snp_3804	silent_mutation	I7916595	no
I	8122158	C	T	47	0	47	100%	6.1512E-28	snp_8130	silent_mutation	I8122158	no
I	8219136	C	T	34	0	34	100%	3.5146E-20	snp_4629	silent_mutation	I8219136	no
I	8481746	C	T	82	0	82	100%	6.8742E-49	snp_2162	silent_mutation	I8481746	no
I	8514967	C	T	60	0	60	100%	1.035E-35	snp_1905	silent_mutation	I8514967	no
I	8524844	C	T	25	0	25	100%	7.9107E-15	snp_3744	silent_mutation	I8524844	no
I	8561425	A	T	11	0	11	100%	1.4176E-6	snp_5025	silent_mutation	I8561425	no
I	8651310	G	A	72	0	71	100%	2.6835E-42	snp_5438	conservative_missense_codon	I8651310	no
I	9078245	C	T	77	0	77	100%	6.8219E-46	snp_9131	silent_mutation	I9078245	no
I	9222881	C	T	61	0	61	100%	2.609E-36	snp_6508	synonymous_codon	I9222881	no
I	9229336	G	C	42	0	42	100%	5.9562E-25	snp_6350	conservative_missense_codon	I9229336	no
I	9278725	C	T	54	0	54	100%	4.0229E-32	snp_4953	silent_mutation	I9278725	no
I	9628209	A	T	91	0	91	100%	2.7621E-54	snp_7052	synonymous_codon	I9628209	no
I	9780849	C	T	37	0	37	100%	5.7269E-22	snp_4603	silent_mutation	I9780849	no
I	9874170	C	T	65	0	65	100%	1.0519E-38	snp_10623	silent_mutation	I9874170	no
I	10415504	A	T	27	0	27	100%	5.1363E-16	snp_1792	silent_mutation	I10415504	no
I	10415508	G	C	23	0	23	100%	1.2146E-13	snp_9749	silent_mutation	I10415508	no
I	10415511	T	G	21	0	20	100%	7.2544E-12	snp_2414	silent_mutation	I10415511	no
I	10415533	C	G	13	0	13	100%	9.6148E-8	snp_6827	silent_mutation	I10415533	no
I	10415542	G	A	13	0	13	100%	9.6148E-8	snp_6116	silent_mutation	I10415542	no
I	10415545	A	G	15	0	15	100%	6.4467E-9	snp_7292	silent_mutation	I10415545	no
I	10496849	C	G	88	0	88	100%	1.7384E-52	snp_2651	silent_mutation	I10496849	no
I	10533021	C	T	37	0	37	100%	5.7269E-22	snp_619	silent_mutation	I10533021	no
I	11106908	C	T	41	0	41	100%	2.3541E-24	snp_9269	silent_mutation	I11106908	no
I	11122580	C	T	58	0	58	100%	1.6283E-34	snp_10544	conservative_missense_codon	I11122580	no
I	11615713	G	A	25	0	25	100%	7.9107E-15	snp_3082	silent_mutation	I11615713	no
I	12592202	G	A	89	0	89	100%	4.3706E-53	snp_1639	conservative_missense_codon	I12592202	no
I	12889918	G	T	84	0	83	100%	1.729E-49	snp_584	silent_mutation	I12889918	no
I	13053675	G	C	55	0	55	100%	1.0149E-32	snp_8954	synonymous_codon	I13053675	no
I	13053677	G	A	54	0	54	100%	4.0229E-32	snp_2266	conservative_missense_codon	I13053677	no
I	13129196	T	A	52	0	52	100%	6.3169E-31	snp_4321	conservative_missense_codon	I13129196	no
I	13129214	C	T	50	0	50	100%	9.9117E-30	snp_1293	synonymous_codon	I13129214	no
I	13642685	G	T	60	0	60	100%	1.035E-35	snp_3736	silent_mutation	I13642685	no
I	13887953	A	T	26	0	26	100%	2.0165E-15	snp_8083	silent_mutation	I13887953	no
I	13996422	A	G	56	0	56	100%	2.5602E-33	snp_5557	silent_mutation	I13996422	no
I	14056107	T	A	42	0	3	100%	5E-2	snp_5338	non_conservative_missense_codon	I14056107	no
I	14056109	A	C	42	0	3	100%	5E-2	snp_2580	stop_gained	I14056109	no
I	14056112	C	A	45	0	3	100%	5E-2	snp_1827	synonymous_codon	I14056112	no
I	14188643	G	A	60	0	59	100%	4.1056E-35	snp_8369	silent_mutation	I14188643	no
I	14267928	C	T	106	0	106	100%	2.7758E-63	snp_7166	synonymous_codon	I14267928	no
I	14319060	A	T	14	0	14	100%	2.4927E-8	snp_112	silent_mutation	I14319060	no
I	14326084	C	T	64	0	64	100%	4.1752E-38	snp_6102	silent_mutation	I14326084	no
I	14915285	A	G	51	0	51	100%	2.5024E-30	snp_10306	conservative_missense_codon	I14915285	no
I	14915300	C	G	39	0	39	100%	3.6742E-23	snp_9154	silent_mutation	I14915300	no
I	14915302	C	T	37	0	37	100%	5.7269E-22	snp_10656	silent_mutation	I14915302	no
I	15024709	C	T	67	0	67	100%	6.6743E-40	snp_2493	non_conservative_missense_codon	I15024709	no
II	437466	C	A	63	0	63	100%	1.657E-37	snp_10681	silent_mutation	II437466	no
II	520609	A	T	48	0	48	100%	1.554E-28	snp_8942	silent_mutation	II520609	no
II	535564	A	G	8	0	8	100%	7.77E-5	snp_107	silent_mutation	II535564	no
II	535568	G	A	9	0	9	100%	2.0568E-5	snp_3893	silent_mutation	II535568	no
II	697574	T	A	25	0	25	100%	7.9107E-15	snp_10496	silent_mutation	II697574	no
II	757901	C	T	46	0	46	100%	2.4343E-27	snp_9977	silent_mutation	II757901	no
II	1329103	T	A	27	0	27	100%	5.1363E-16	snp_5347	silent_mutation	II1329103	no
II	1533246	G	T	34	0	34	100%	3.5146E-20	snp_7208	silent_mutation	II1533246	no
II	1801297	G	A	68	0	68	100%	1.6809E-40	snp_9677	conservative_missense_codon	II1801297	no
II	1990451	G	T	54	0	54	100%	4.0229E-32	snp_2040	silent_mutation	II1990451	no
II	1990454	T	A	57	0	57	100%	6.4572E-34	snp_9231	silent_mutation	II1990454	no
II	2221334	T	C	60	0	60	100%	1.035E-35	snp_1058	conservative_missense_codon	II2221334	no
II	2802578	G	A	37	0	37	100%	5.7269E-22	snp_7480	silent_mutation	II2802578	no
II	3336306	T	C	54	0	54	100%	4.0229E-32	snp_5332	conservative_missense_codon	II3336306	no
II	3583354	C	T	15	0	15	100%	6.4467E-9	snp_4274	non_conservative_missense_codon	II3583354	no
II	3583355	C	T	15	0	15	100%	6.4467E-9	snp_7145	non_conservative_missense_codon	II3583355	no
II	4069916	C	T	60	0	60	100%	1.035E-35	snp_5846	silent_mutation	II4069916	no
II	4075251	C	T	53	0	53	100%	1.5943E-31	snp_8685	silent_mutation	II4075251	no
II	4114818	G	A	49	0	49	100%	3.925E-29	snp_9672	silent_mutation	II4114818	no
II	4159389	C	T	48	0	48	100%	1.554E-28	snp_2455	silent_mutation	II4159389	no
II	4210900	G	A	67	0	67	100%	6.6743E-40	snp_7913	silent_mutation	II4210900	no
II	4384135	T	A	18	0	18	100%	1.1019E-10	snp_1516	silent_mutation	II4384135	no
II	4642314	A	T	37	0	37	100%	5.7269E-22	snp_2320	silent_mutation	II4642314	no
II	4857290	C	A	48	0	48	100%	1.554E-28	snp_2034	silent_mutation	II4857290	no
II	5446085	G	A	74	0	74	100%	4.2804E-44	snp_5753	synonymous_codon	II5446085	no
II	5497057	G	A	20	0	20	100%	7.2544E-12	snp_46	silent_mutation	II5497057	no
II	6779004	T	C	37	0	37	100%	5.7269E-22	snp_2840	silent_mutation	II6779004	no
II	7123163	T	C	51	0	51	100%	2.5024E-30	snp_8889	silent_mutation	II7123163	no
II	8382809	C	T	77	0	77	100%	6.8219E-46	snp_2989	conservative_missense_codon	II8382809	no
II	8413992	C	T	44	0	44	100%	3.8097E-26	snp_4955	silent_mutation	II8413992	no
II	8541054	C	T	70	0	70	100%	1.0659E-41	snp_8691	silent_mutation	II8541054	no
II	8973467	C	T	68	0	68	100%	1.6809E-40	snp_9663	conservative_missense_codon	II8973467	no
II	9062131	G	A	86	0	86	100%	2.7498E-51	snp_7935	silent_mutation	II9062131	no
II	9183827	C	T	55	0	55	100%	1.0149E-32	snp_8066	silent_mutation	II9183827	no
II	9486047	C	T	67	0	67	100%	6.6743E-40	snp_4762	silent_mutation	II9486047	no
II	9555965	C	A	79	0	79	100%	4.3185E-47	snp_4036	conservative_missense_codon	II9555965	no
II	9634860	G	A	44	0	44	100%	3.8097E-26	snp_8406	silent_mutation	II9634860	no
II	9658952	G	A	42	0	42	100%	5.9562E-25	snp_397	silent_mutation	II9658952	no
II	10271187	C	T	69	0	69	100%	4.233E-41	snp_5705	silent_mutation	II10271187	no
II	10504990	C	T	79	0	79	100%	4.3185E-47	snp_4754	silent_mutation	II10504990	no
II	10638599	G	A	64	0	64	100%	4.1752E-38	snp_9257	synonymous_codon	II10638599	no
II	10862676	C	T	51	0	51	100%	2.5024E-30	snp_6572	silent_mutation	II10862676	no
II	10883527	C	T	75	0	75	100%	1.0773E-44	snp_9030	conservative_missense_codon	II10883527	no
II	11036891	C	T	36	0	36	100%	2.2598E-21	snp_1499	silent_mutation	II11036891	no
II	11131530	A	G	54	0	54	100%	4.0229E-32	snp_8827	silent_mutation	II11131530	no
II	11296179	G	A	55	0	55	100%	1.0149E-32	snp_5327	silent_mutation	II11296179	no
II	11503485	G	A	94	0	94	100%	4.3861E-56	snp_667	silent_mutation	II11503485	no
II	11620234	G	A	89	0	89	100%	4.3706E-53	snp_7462	silent_mutation	II11620234	no
II	11750412	G	A	86	0	86	100%	2.7498E-51	snp_6535	silent_mutation	II11750412	no
II	11826715	A	G	25	0	25	100%	7.9107E-15	snp_8622	silent_mutation	II11826715	no
II	12044623	G	A	23	0	23	100%	1.2146E-13	snp_8111	silent_mutation	II12044623	no
II	12295827	G	A	59	0	59	100%	4.1056E-35	snp_4162	synonymous_codon	II12295827	no
II	12311040	A	T	39	0	39	100%	3.6742E-23	snp_5524	silent_mutation	II12311040	no
II	12515089	T	C	100	0	100	100%	1.1044E-59	snp_655	conservative_missense_codon	II12515089	no
II	12515572	G	A	40	0	40	100%	9.3017E-24	snp_1022	silent_mutation	II12515572	no
II	12618711	G	A	31	0	31	100%	2.1486E-18	snp_7128	silent_mutation	II12618711	no
II	12620259	T	C	58	0	58	100%	1.6283E-34	snp_4284	silent_mutation	II12620259	no
II	12650060	A	C	16	0	16	100%	1.6637E-9	snp_5002	silent_mutation	II12650060	no
II	12732964	C	T	86	0	86	100%	2.7498E-51	snp_9652	synonymous_codon	II12732964	no
II	12828645	C	T	89	0	89	100%	4.3706E-53	snp_2389	conservative_missense_codon	II12828645	no
II	12844814	A	T	15	0	10	100%	5.4125E-6	snp_1692	silent_mutation	II12844814	no
II	12885277	C	T	58	0	58	100%	1.6283E-34	snp_2213	conservative_missense_codon	II12885277	no
II	13170805	C	T	61	0	61	100%	2.609E-36	snp_7373	silent_mutation	II13170805	no
II	13546193	C	T	106	0	105	100%	1.1051E-62	snp_677	conservative_missense_codon	II13546193	no
II	13946657	T	A	12	0	12	100%	3.698E-7	snp_1632	silent_mutation	II13946657	no
II	14261824	G	C	8	0	8	100%	7.77E-5	snp_9013	silent_mutation	II14261824	no
II	14380292	G	A	32	0	32	100%	5.4567E-19	snp_7905	silent_mutation	II14380292	no
III	314525	G	T	24	0	24	100%	3.101E-14	snp_1400	silent_mutation	III314525	no
III	314527	G	A	24	0	24	100%	3.101E-14	snp_10356	silent_mutation	III314527	no
III	314530	T	C	26	0	26	100%	2.0165E-15	snp_2967	silent_mutation	III314530	no
III	314533	G	T	27	0	27	100%	5.1363E-16	snp_1469	silent_mutation	III314533	no
III	314541	C	T	28	0	28	100%	1.3074E-16	snp_7693	silent_mutation	III314541	no
III	470039	C	T	12	0	12	100%	3.698E-7	snp_2088	silent_mutation	III470039	no
III	502689	T	A	78	0	77	100%	6.8219E-46	snp_2757	silent_mutation	III502689	no
III	594622	C	T	33	0	32	100%	5.4567E-19	snp_2199	silent_mutation	III594622	no
III	775421	G	A	72	0	72	100%	6.7558E-43	snp_7591	conservative_missense_codon	III775421	no
III	780832	C	T	60	0	60	100%	1.035E-35	snp_10168	conservative_missense_codon	III780832	no
III	1096621	G	A	36	0	36	100%	2.2598E-21	snp_8098	silent_mutation	III1096621	no
III	1137859	C	T	23	0	23	100%	1.2146E-13	snp_9180	silent_mutation	III1137859	no
III	1148026	C	T	56	0	55	100%	1.0149E-32	snp_4931	silent_mutation	III1148026	no
III	1164367	T	A	42	0	42	100%	5.9562E-25	snp_450	silent_mutation	III1164367	no
III	1276285	C	T	56	0	55	100%	1.0149E-32	snp_1082	silent_mutation	III1276285	no
III	1745048	C	A	44	0	44	100%	3.8097E-26	snp_2596	silent_mutation	III1745048	no
III	1789826	T	G	22	0	22	100%	4.7526E-13	snp_1736	silent_mutation	III1789826	no
III	1799546	C	T	51	0	50	100%	9.9117E-30	snp_1808	synonymous_codon	III1799546	no
III	1966890	C	T	57	0	57	100%	6.4572E-34	snp_3994	synonymous_codon	III1966890	no
III	2684490	T	A	42	0	42	100%	5.9562E-25	snp_7658	silent_mutation	III2684490	no
III	3060326	A	T	61	0	61	100%	2.609E-36	snp_8996	silent_mutation	III3060326	no
III	3171363	G	T	44	0	44	100%	3.8097E-26	snp_9557	silent_mutation	III3171363	no
III	3283209	G	A	40	0	39	100%	3.6742E-23	snp_1193	conservative_missense_codon	III3283209	no
III	3598387	G	A	61	0	61	100%	2.609E-36	snp_5202	silent_mutation	III3598387	no
III	4345011	G	T	47	0	47	100%	6.1512E-28	snp_2931	conservative_missense_codon	III4345011	no
III	4369487	G	A	30	0	30	100%	8.4556E-18	snp_1319	silent_mutation	III4369487	no
III	5081848	A	T	42	0	42	100%	5.9562E-25	snp_2846	silent_mutation	III5081848	no
III	5142790	A	C	96	0	96	100%	2.7702E-57	snp_6721	silent_mutation	III5142790	no
III	5195033	C	A	63	0	63	100%	1.657E-37	snp_2788	conservative_missense_codon	III5195033	no
III	5315786	T	C	52	0	52	100%	6.3169E-31	snp_8015	conservative_missense_codon	III5315786	no
III	5884365	T	G	79	0	79	100%	4.3185E-47	snp_2287	synonymous_codon	III5884365	no
III	5955936	C	T	42	0	42	100%	5.9562E-25	snp_1702	silent_mutation	III5955936	no
III	6125627	T	C	51	0	51	100%	2.5024E-30	snp_7427	silent_mutation	III6125627	no
III	6217168	G	A	128	0	128	100%	1.7335E-76	snp_1936	silent_mutation	III6217168	no
III	6304524	A	T	31	0	31	100%	2.1486E-18	snp_9331	silent_mutation	III6304524	no
III	6561603	T	C	15	0	15	100%	6.4467E-9	snp_5282	silent_mutation	III6561603	no
III	6990262	T	C	56	0	56	100%	2.5602E-33	snp_137	silent_mutation	III6990262	no
III	7189699	C	T	32	0	32	100%	5.4567E-19	snp_9788	silent_mutation	III7189699	no
III	7325086	G	T	71	0	70	100%	1.0659E-41	snp_4787	conservative_missense_codon	III7325086	no
III	7471098	G	A	18	0	18	100%	1.1019E-10	snp_300	silent_mutation	III7471098	no
III	7843994	G	A	46	0	46	100%	2.4343E-27	snp_3876	silent_mutation	III7843994	no
III	7865481	C	A	51	0	51	100%	2.5024E-30	snp_1369	silent_mutation	III7865481	no
III	7873823	G	T	46	0	46	100%	2.4343E-27	snp_2545	silent_mutation	III7873823	no
III	8890776	G	T	24	0	4	100%	1.4286E-2	snp_10140	silent_mutation	III8890776	no
III	8905207	C	A	66	0	4	100%	1.4286E-2	snp_7111	silent_mutation	III8905207	no
III	9404613	C	A	69	0	68	100%	1.6809E-40	snp_3156	non_conservative_missense_codon	III9404613	no
III	9551073	T	A	50	0	50	100%	9.9117E-30	snp_2765	silent_mutation	III9551073	no
III	9637545	A	C	52	0	4	100%	1.4286E-2	snp_8824	silent_mutation	III9637545	no
III	9765484	G	T	92	0	92	100%	6.9429E-55	snp_4699	silent_mutation	III9765484	no
III	9965770	A	G	42	0	42	100%	5.9562E-25	snp_8752	silent_mutation	III9965770	no
III	10311889	G	A	41	0	41	100%	2.3541E-24	snp_10355	silent_mutation	III10311889	no
III	10368773	C	G	60	0	60	100%	1.035E-35	snp_4883	synonymous_codon	III10368773	no
III	10384798	G	C	64	0	64	100%	4.1752E-38	snp_10342	silent_mutation	III10384798	no
III	10385113	G	T	52	0	52	100%	6.3169E-31	snp_2385	silent_mutation	III10385113	no
III	10634981	G	C	83	0	83	100%	1.729E-49	snp_7443	silent_mutation	III10634981	no
III	10844858	A	C	43	0	43	100%	1.5066E-25	snp_6467	silent_mutation	III10844858	no
III	11063737	A	C	30	0	30	100%	8.4556E-18	snp_296	silent_mutation	III11063737	no
III	11750520	C	A	11	0	11	100%	1.4176E-6	snp_5334	silent_mutation	III11750520	no
III	11882646	C	T	64	0	64	100%	4.1752E-38	snp_9821	conservative_missense_codon	III11882646	no
III	12473628	G	A	96	0	96	100%	2.7702E-57	snp_3661	silent_mutation	III12473628	no
III	12905757	G	A	50	0	50	100%	9.9117E-30	snp_6174	silent_mutation	III12905757	no
III	12914769	G	A	42	0	42	100%	5.9562E-25	snp_3954	silent_mutation	III12914769	no
III	13032312	A	C	35	0	35	100%	8.9137E-21	snp_3383	silent_mutation	III13032312	no
III	13032331	T	C	43	0	43	100%	1.5066E-25	snp_4108	silent_mutation	III13032331	no
III	13032360	T	C	76	0	69	100%	4.233E-41	snp_5689	silent_mutation	III13032360	no
III	13032410	T	C	60	0	58	100%	1.6283E-34	snp_2921	silent_mutation	III13032410	no
III	13032420	T	C	54	0	53	100%	1.5943E-31	snp_1880	silent_mutation	III13032420	no
III	13032430	T	C	50	0	50	100%	9.9117E-30	snp_3842	silent_mutation	III13032430	no
III	13032540	G	C	53	0	53	100%	1.5943E-31	snp_1761	silent_mutation	III13032540	no
III	13032549	T	C	54	0	54	100%	4.0229E-32	snp_9736	silent_mutation	III13032549	no
III	13653140	G	A	29	0	29	100%	3.3259E-17	snp_4911	silent_mutation	III13653140	no
IV	316224	C	A	89	0	89	100%	4.3706E-53	snp_1474	conservative_missense_codon	IV316224	no
IV	378428	T	A	109	0	109	100%	4.3979E-65	snp_1890	silent_mutation	IV378428	no
IV	394601	C	T	72	0	72	100%	6.7558E-43	snp_1405	conservative_missense_codon	IV394601	no
IV	678084	C	T	71	0	71	100%	2.6835E-42	snp_7645	silent_mutation	IV678084	no
IV	753694	T	A	49	0	49	100%	3.925E-29	snp_9454	silent_mutation	IV753694	no
IV	925444	C	T	28	0	28	100%	1.3074E-16	snp_1110	silent_mutation	IV925444	no
IV	1391018	C	T	47	0	47	100%	6.1512E-28	snp_6326	silent_mutation	IV1391018	no
IV	1489982	C	T	30	0	30	100%	8.4556E-18	snp_8091	silent_mutation	IV1489982	no
IV	2104630	C	T	57	0	57	100%	6.4572E-34	snp_8634	silent_mutation	IV2104630	no
IV	2119575	T	C	19	0	19	100%	2.8292E-11	snp_4471	silent_mutation	IV2119575	no
IV	2820845	T	A	39	0	39	100%	3.6742E-23	snp_10517	silent_mutation	IV2820845	no
IV	3331639	T	A	14	0	14	100%	2.4927E-8	snp_10512	silent_mutation	IV3331639	no
IV	4126493	G	A	83	0	83	100%	1.729E-49	snp_6654	silent_mutation	IV4126493	no
IV	6365406	G	A	40	0	40	100%	9.3017E-24	snp_8784	conservative_missense_codon	IV6365406	no
IV	6478836	G	A	15	0	15	100%	6.4467E-9	snp_2272	silent_mutation	IV6478836	no
IV	7434096	T	A	30	0	30	100%	8.4556E-18	snp_3025	silent_mutation	IV7434096	no
IV	7598957	C	T	12	0	12	100%	3.698E-7	snp_5723	silent_mutation	IV7598957	no
IV	7598961	C	T	11	0	11	100%	1.4176E-6	snp_125	silent_mutation	IV7598961	no
IV	8288170	G	T	32	0	9	100%	2.0568E-5	snp_2718	conservative_missense_codon	IV8288170	no
IV	8382009	C	T	51	0	51	100%	2.5024E-30	snp_6912	silent_mutation	IV8382009	no
IV	8468535	T	G	18	0	18	100%	1.1019E-10	snp_1511	silent_mutation	IV8468535	no
IV	8811647	C	G	56	0	56	100%	2.5602E-33	snp_3817	silent_mutation	IV8811647	no
IV	14058124	G	T	9	0	9	100%	2.0568E-5	snp_2570	silent_mutation	IV14058124	no
IV	14058126	A	T	10	0	10	100%	5.4125E-6	snp_5560	silent_mutation	IV14058126	no
IV	14062237	C	T	68	0	68	100%	1.6809E-40	snp_6690	synonymous_codon	IV14062237	no
IV	14114268	C	T	50	0	50	100%	9.9117E-30	snp_4973	synonymous_codon	IV14114268	no
IV	14146366	C	T	57	0	57	100%	6.4572E-34	snp_794	stop_gained	IV14146366	no
IV	14175545	C	T	59	0	59	100%	4.1056E-35	snp_7140	non_conservative_missense_codon	IV14175545	no
IV	14207781	G	A	61	0	61	100%	2.609E-36	snp_6085	silent_mutation	IV14207781	no
IV	14282614	C	T	47	0	47	100%	6.1512E-28	snp_10428	silent_mutation	IV14282614	no
IV	14530297	G	T	69	0	69	100%	4.233E-41	snp_6602	silent_mutation	IV14530297	no
IV	14576610	C	T	56	0	56	100%	2.5602E-33	snp_4037	silent_mutation	IV14576610	no
IV	14766018	C	T	111	0	111	100%	2.7737E-66	snp_778	silent_mutation	IV14766018	no
IV	14924421	C	T	31	0	31	100%	2.1486E-18	snp_1092	silent_mutation	IV14924421	no
IV	14978740	C	T	39	0	39	100%	3.6742E-23	snp_9004	silent_mutation	IV14978740	no
IV	15050672	C	T	89	0	89	100%	4.3706E-53	snp_9840	silent_mutation	IV15050672	no
IV	15067373	C	T	36	0	36	100%	2.2598E-21	snp_2553	conservative_missense_codon	IV15067373	no
IV	15328324	C	T	83	0	83	100%	1.729E-49	snp_2332	silent_mutation	IV15328324	no
IV	15364092	C	T	60	0	60	100%	1.035E-35	snp_757	synonymous_codon	IV15364092	no
IV	15412319	C	T	19	0	19	100%	2.8292E-11	snp_3447	silent_mutation	IV15412319	no
IV	15672434	C	T	24	0	24	100%	3.101E-14	snp_580	silent_mutation	IV15672434	no
IV	15673854	C	T	25	0	25	100%	7.9107E-15	snp_8903	silent_mutation	IV15673854	no
IV	15711266	G	A	23	0	23	100%	1.2146E-13	snp_2495	silent_mutation	IV15711266	no
IV	15825614	T	G	26	0	26	100%	2.0165E-15	snp_2108	silent_mutation	IV15825614	no
IV	15875954	T	A	85	0	85	100%	1.0935E-50	snp_1617	synonymous_codon	IV15875954	no
IV	15993255	C	T	75	0	75	100%	1.0773E-44	snp_8194	silent_mutation	IV15993255	no
IV	16190840	C	T	62	0	62	100%	6.5755E-37	snp_7640	silent_mutation	IV16190840	no
IV	16427669	C	T	24	0	24	100%	3.101E-14	snp_2003	silent_mutation	IV16427669	no
IV	16428904	C	T	49	0	49	100%	3.925E-29	snp_5163	silent_mutation	IV16428904	no
IV	16505697	A	C	15	0	15	100%	6.4467E-9	snp_8742	silent_mutation	IV16505697	no
IV	16522753	C	T	57	0	57	100%	6.4572E-34	snp_1700	silent_mutation	IV16522753	no
IV	16553049	G	C	34	0	5	100%	3.9683E-3	snp_1254	silent_mutation	IV16553049	no
IV	16556187	C	T	48	0	48	100%	1.554E-28	snp_7418	silent_mutation	IV16556187	no
IV	16556467	T	A	18	0	18	100%	1.1019E-10	snp_3730	silent_mutation	IV16556467	no
IV	16587785	A	C	27	0	26	100%	2.0165E-15	snp_5316	silent_mutation	IV16587785	no
IV	16646588	T	A	37	0	37	100%	5.7269E-22	snp_9111	silent_mutation	IV16646588	no
IV	16646685	T	G	20	0	20	100%	7.2544E-12	snp_10021	silent_mutation	IV16646685	no
IV	16646711	T	G	9	0	9	100%	2.0568E-5	snp_5014	silent_mutation	IV16646711	no
IV	16663821	C	T	65	0	65	100%	1.0519E-38	snp_9019	conservative_missense_codon	IV16663821	no
IV	16848787	C	T	27	0	27	100%	5.1363E-16	snp_9845	silent_mutation	IV16848787	no
IV	17215276	C	T	94	0	94	100%	4.3861E-56	snp_3218	silent_mutation	IV17215276	no
IV	17241269	C	T	75	0	75	100%	1.0773E-44	snp_5149	silent_mutation	IV17241269	no
IV	17339965	C	T	62	0	62	100%	6.5755E-37	snp_3434	synonymous_codon	IV17339965	no
V	133860	G	A	9	0	9	100%	2.0568E-5	snp_8488	silent_mutation	V133860	no
V	133984	T	C	16	0	16	100%	1.6637E-9	snp_6493	silent_mutation	V133984	no
V	133988	G	A	17	0	17	100%	4.2852E-10	snp_2236	silent_mutation	V133988	no
V	134017	G	A	9	0	9	100%	2.0568E-5	snp_9085	silent_mutation	V134017	no
V	437247	C	T	23	0	23	100%	1.2146E-13	snp_1946	silent_mutation	V437247	no
V	826375	T	A	20	0	20	100%	7.2544E-12	snp_3087	silent_mutation	V826375	no
V	983287	C	A	65	0	65	100%	1.0519E-38	snp_7108	silent_mutation	V983287	no
V	2087218	A	G	70	0	70	100%	1.0659E-41	snp_1392	conservative_missense_codon	V2087218	no
V	2134032	C	A	85	0	85	100%	1.0935E-50	snp_5208	silent_mutation	V2134032	no
V	2291563	G	T	12	0	12	100%	3.698E-7	snp_801	silent_mutation	V2291563	no
V	2444346	G	A	37	0	37	100%	5.7269E-22	snp_9283	non_conservative_missense_codon	V2444346	no
V	2552625	G	A	46	0	46	100%	2.4343E-27	snp_6178	non_conservative_missense_codon	V2552625	no
V	2617302	G	T	89	0	89	100%	4.3706E-53	snp_51	synonymous_codon	V2617302	no
V	2744407	C	T	52	0	52	100%	6.3169E-31	snp_6037	silent_mutation	V2744407	no
V	3333149	C	G	31	0	31	100%	2.1486E-18	snp_4457	silent_mutation	V3333149	no
V	3399383	A	C	42	0	42	100%	5.9562E-25	snp_8127	non_conservative_missense_codon	V3399383	no
V	3648001	T	A	23	0	23	100%	1.2146E-13	snp_10171	silent_mutation	V3648001	no
V	3657601	A	C	76	0	76	100%	2.711E-45	snp_10658	silent_mutation	V3657601	no
V	3695933	A	G	82	0	81	100%	2.7329E-48	snp_4791	silent_mutation	V3695933	no
V	4017766	T	A	41	0	41	100%	2.3541E-24	snp_2727	silent_mutation	V4017766	no
V	4114963	C	T	50	0	49	100%	3.925E-29	snp_1212	silent_mutation	V4114963	no
V	4137061	T	A	22	0	22	100%	4.7526E-13	snp_5055	silent_mutation	V4137061	no
V	4522913	G	T	75	0	75	100%	1.0773E-44	snp_7728	silent_mutation	V4522913	no
V	4558655	T	A	42	0	42	100%	5.9562E-25	snp_1213	silent_mutation	V4558655	no
V	5028917	C	G	13	0	13	100%	9.6148E-8	snp_3286	silent_mutation	V5028917	no
V	5087019	T	G	48	0	48	100%	1.554E-28	snp_3747	synonymous_codon	V5087019	no
V	5100627	T	C	50	0	50	100%	9.9117E-30	snp_8623	conservative_missense_codon	V5100627	no
V	5387829	G	C	61	0	61	100%	2.609E-36	snp_4341	silent_mutation	V5387829	no
V	5406364	C	T	47	0	47	100%	6.1512E-28	snp_663	silent_mutation	V5406364	no
V	5663828	A	C	14	0	14	100%	2.4927E-8	snp_4564	silent_mutation	V5663828	no
V	5663855	T	C	21	0	21	100%	1.8578E-12	snp_3215	silent_mutation	V5663855	no
V	5663858	G	A	20	0	20	100%	7.2544E-12	snp_3486	silent_mutation	V5663858	no
V	5859761	A	C	82	0	82	100%	6.8742E-49	snp_431	silent_mutation	V5859761	no
V	6077509	C	A	31	0	31	100%	2.1486E-18	snp_8592	silent_mutation	V6077509	no
V	6091718	T	G	31	0	31	100%	2.1486E-18	snp_6936	silent_mutation	V6091718	no
V	6275915	T	G	11	0	11	100%	1.4176E-6	snp_5602	silent_mutation	V6275915	no
V	6313649	G	A	64	0	64	100%	4.1752E-38	snp_8949	silent_mutation	V6313649	no
V	6826404	T	A	59	0	59	100%	4.1056E-35	snp_8125	silent_mutation	V6826404	no
V	7249400	T	G	48	0	48	100%	1.554E-28	snp_5354	silent_mutation	V7249400	no
V	7472782	C	A	56	0	56	100%	2.5602E-33	snp_5693	conservative_missense_codon	V7472782	no
V	7796039	T	A	17	0	17	100%	4.2852E-10	snp_6404	silent_mutation	V7796039	no
V	7797878	C	A	11	0	4	100%	1.4286E-2	snp_5748	silent_mutation	V7797878	no
V	8024096	T	A	33	0	33	100%	1.3852E-19	snp_9275	silent_mutation	V8024096	no
V	8030930	C	A	93	0	93	100%	1.7451E-55	snp_3916	silent_mutation	V8030930	no
V	8411182	C	A	143	0	142	100%	6.8012E-85	snp_3343	conservative_missense_codon	V8411182	no
V	8616038	G	C	87	0	87	100%	6.9142E-52	snp_7199	silent_mutation	V8616038	no
V	8619112	T	G	69	0	69	100%	4.233E-41	snp_2617	silent_mutation	V8619112	no
V	9210044	A	G	8	0	8	100%	7.77E-5	snp_829	silent_mutation	V9210044	no
V	9412448	T	C	75	0	75	100%	1.0773E-44	snp_1548	silent_mutation	V9412448	no
V	9573498	A	T	29	0	29	100%	3.3259E-17	snp_3605	silent_mutation	V9573498	no
V	9618746	G	C	64	0	64	100%	4.1752E-38	snp_6075	conservative_missense_codon	V9618746	no
V	9798856	A	C	62	0	62	100%	6.5755E-37	snp_3540	silent_mutation	V9798856	no
V	9853834	A	T	34	0	34	100%	3.5146E-20	snp_7955	silent_mutation	V9853834	no
V	9949022	C	T	64	0	64	100%	4.1752E-38	snp_5728	silent_mutation	V9949022	no
V	9951788	C	A	80	0	80	100%	1.0864E-47	snp_1040	synonymous_codon	V9951788	no
V	10019214	C	T	69	0	69	100%	4.233E-41	snp_6078	silent_mutation	V10019214	no
V	10060209	G	A	42	0	42	100%	5.9562E-25	snp_4671	silent_mutation	V10060209	no
V	10138142	G	A	46	0	46	100%	2.4343E-27	snp_4407	silent_mutation	V10138142	no
V	10138146	C	T	45	0	45	100%	9.6314E-27	snp_9176	silent_mutation	V10138146	no
V	10241588	G	A	57	0	57	100%	6.4572E-34	snp_1314	silent_mutation	V10241588	no
V	10538453	G	T	55	0	55	100%	1.0149E-32	snp_2356	silent_mutation	V10538453	no
V	10570563	G	A	43	0	43	100%	1.5066E-25	snp_1535	silent_mutation	V10570563	no
V	11380978	C	T	68	0	68	100%	1.6809E-40	snp_9301	silent_mutation	V11380978	no
V	11707277	C	G	73	0	72	100%	6.7558E-43	snp_1674	silent_mutation	V11707277	no
V	12080293	G	A	14	0	14	100%	2.4927E-8	snp_1263	silent_mutation	V12080293	no
V	12080294	C	A	14	0	14	100%	2.4927E-8	snp_5476	silent_mutation	V12080294	no
V	12358651	G	C	49	0	49	100%	3.925E-29	snp_7538	silent_mutation	V12358651	no
V	12450599	T	G	30	0	30	100%	8.4556E-18	snp_8621	silent_mutation	V12450599	no
V	12848319	G	A	43	0	43	100%	1.5066E-25	snp_916	synonymous_codon	V12848319	no
V	13174422	G	A	102	0	102	100%	6.9709E-61	snp_1738	synonymous_codon	V13174422	no
V	13323884	G	A	81	0	81	100%	2.7329E-48	snp_8089	conservative_missense_codon	V13323884	no
V	13434480	G	A	68	0	66	100%	2.6498E-39	snp_646	conservative_missense_codon	V13434480	no
V	13481160	G	A	72	0	72	100%	6.7558E-43	snp_9681	silent_mutation	V13481160	no
V	13508501	G	A	23	0	23	100%	1.2146E-13	snp_9645	silent_mutation	V13508501	no
V	13679664	C	G	73	0	73	100%	1.7006E-43	snp_10287	conservative_missense_codon	V13679664	no
V	13696803	G	A	62	0	62	100%	6.5755E-37	snp_4171	conservative_missense_codon	V13696803	no
V	13917512	A	T	48	0	48	100%	1.554E-28	snp_9696	silent_mutation	V13917512	no
V	14133119	A	T	23	0	23	100%	1.2146E-13	snp_4099	silent_mutation	V14133119	no
V	14195780	G	A	29	0	29	100%	3.3259E-17	snp_412	silent_mutation	V14195780	no
V	14226403	G	A	55	0	55	100%	1.0149E-32	snp_10100	silent_mutation	V14226403	no
V	14246951	G	A	50	0	50	100%	9.9117E-30	snp_10492	silent_mutation	V14246951	no
V	14260192	G	A	46	0	45	100%	9.6314E-27	snp_7062	silent_mutation	V14260192	no
V	14269161	G	A	21	0	21	100%	1.8578E-12	snp_8586	silent_mutation	V14269161	no
V	14477434	G	A	67	0	67	100%	6.6743E-40	snp_2378	conservative_missense_codon	V14477434	no
V	14532895	G	A	73	0	73	100%	1.7006E-43	snp_8494	silent_mutation	V14532895	no
V	14540377	G	A	77	0	77	100%	6.8219E-46	snp_2614	conservative_missense_codon	V14540377	no
V	14552546	G	A	50	0	50	100%	9.9117E-30	snp_3276	conservative_missense_codon	V14552546	no
V	14607515	G	A	78	0	78	100%	1.7165E-46	snp_8540	silent_mutation	V14607515	no
V	14611095	G	A	82	0	82	100%	6.8742E-49	snp_1830	conservative_missense_codon	V14611095	no
V	14730186	G	A	71	0	71	100%	2.6835E-42	snp_2546	silent_mutation	V14730186	no
V	14744301	G	C	32	0	32	100%	5.4567E-19	snp_3580	silent_mutation	V14744301	no
V	14744310	G	C	34	0	34	100%	3.5146E-20	snp_5172	silent_mutation	V14744310	no
V	14744337	G	C	66	0	64	100%	4.1752E-38	snp_5924	silent_mutation	V14744337	no
V	14756241	G	T	12	0	11	100%	1.4176E-6	snp_2930	silent_mutation	V14756241	no
V	14756243	G	T	13	0	13	100%	9.6148E-8	snp_2519	silent_mutation	V14756243	no
V	14756259	A	C	14	0	14	100%	2.4927E-8	snp_212	silent_mutation	V14756259	no
V	14756296	G	T	183	0	163	100%	1.6566E-97	snp_7949	silent_mutation	V14756296	no
V	14756322	G	T	173	0	170	100%	1.0326E-101	snp_6525	silent_mutation	V14756322	no
V	14877695	G	A	68	0	68	100%	1.6809E-40	snp_445	silent_mutation	V14877695	no
V	14901761	G	A	61	0	61	100%	2.609E-36	snp_4679	silent_mutation	V14901761	no
V	15321681	C	A	22	0	16	100%	1.6637E-9	snp_8661	silent_mutation	V15321681	no
V	15321691	C	A	28	0	28	100%	1.3074E-16	snp_5756	silent_mutation	V15321691	no
V	15395494	G	A	62	0	62	100%	6.5755E-37	snp_796	silent_mutation	V15395494	no
V	15549556	G	A	81	0	81	100%	2.7329E-48	snp_4962	silent_mutation	V15549556	no
V	15590433	G	A	76	0	76	100%	2.711E-45	snp_4109	silent_mutation	V15590433	no
V	15614478	A	G	82	0	81	100%	2.7329E-48	snp_5525	conservative_missense_codon	V15614478	no
V	15719648	G	A	28	0	28	100%	1.3074E-16	snp_1584	silent_mutation	V15719648	no
V	15819250	A	T	63	0	63	100%	1.657E-37	snp_8070	silent_mutation	V15819250	no
V	15881306	G	A	42	0	41	100%	2.3541E-24	snp_6032	silent_mutation	V15881306	no
V	15970962	G	A	80	0	80	100%	1.0864E-47	snp_2409	synonymous_codon	V15970962	no
V	16089518	G	C	71	0	71	100%	2.6835E-42	snp_3951	silent_mutation	V16089518	no
V	16089530	G	A	70	0	70	100%	1.0659E-41	snp_6795	silent_mutation	V16089530	no
V	16208222	C	T	66	0	66	100%	2.6498E-39	snp_8484	stop_gained	V16208222	no
V	16209194	C	T	82	0	81	100%	2.7329E-48	snp_7605	synonymous_codon	V16209194	no
V	16326921	C	T	54	0	54	100%	4.0229E-32	snp_10138	silent_mutation	V16326921	no
V	16367530	C	T	50	0	50	100%	9.9117E-30	snp_4375	silent_mutation	V16367530	no
V	16392327	C	T	56	0	56	100%	2.5602E-33	snp_2559	synonymous_codon	V16392327	no
V	16392445	A	T	61	0	61	100%	2.609E-36	snp_9050	silent_mutation	V16392445	no
V	16553977	A	T	63	0	63	100%	1.657E-37	snp_6977	synonymous_codon	V16553977	no
V	16623740	C	T	69	0	69	100%	4.233E-41	snp_1821	silent_mutation	V16623740	no
V	16672803	C	T	74	0	74	100%	4.2804E-44	snp_7293	silent_mutation	V16672803	no
V	16744847	C	T	75	0	75	100%	1.0773E-44	snp_6445	silent_mutation	V16744847	no
V	16954846	G	A	85	0	85	100%	1.0935E-50	snp_3026	silent_mutation	V16954846	no
V	17006157	C	T	89	0	89	100%	4.3706E-53	snp_354	conservative_missense_codon	V17006157	no
V	17084109	T	C	35	0	35	100%	8.9137E-21	snp_6573	silent_mutation	V17084109	no
V	17150713	C	T	58	0	58	100%	1.6283E-34	snp_9800	silent_mutation	V17150713	no
V	17224505	C	T	31	0	31	100%	2.1486E-18	snp_1765	silent_mutation	V17224505	no
V	17279133	C	T	79	0	79	100%	4.3185E-47	snp_7621	silent_mutation	V17279133	no
V	17344298	G	T	15	0	15	100%	6.4467E-9	snp_7802	silent_mutation	V17344298	no
V	17344305	A	C	10	0	10	100%	5.4125E-6	snp_8760	silent_mutation	V17344305	no
V	17414576	C	T	64	0	63	100%	1.657E-37	snp_5375	synonymous_codon	V17414576	no
V	17542883	T	A	39	0	39	100%	3.6742E-23	snp_3772	silent_mutation	V17542883	no
V	17728866	G	A	69	0	68	100%	1.6809E-40	snp_145	silent_mutation	V17728866	no
V	17736481	G	A	54	0	54	100%	4.0229E-32	snp_6088	silent_mutation	V17736481	no
V	17768051	G	C	77	0	76	100%	2.711E-45	snp_2419	non_conservative_missense_codon	V17768051	no
V	18467082	G	C	64	0	64	100%	4.1752E-38	snp_2895	silent_mutation	V18467082	no
V	18494696	C	T	53	0	53	100%	1.5943E-31	snp_9067	silent_mutation	V18494696	no
V	18588972	T	A	13	0	13	100%	9.6148E-8	snp_9717	silent_mutation	V18588972	no
V	18621692	C	T	91	0	91	100%	2.7621E-54	snp_8281	conservative_missense_codon	V18621692	no
V	18881164	C	T	13	0	13	100%	9.6148E-8	snp_9149	silent_mutation	V18881164	no
V	18882785	A	C	17	0	17	100%	4.2852E-10	snp_7719	silent_mutation	V18882785	no
V	18883625	C	T	30	0	30	100%	8.4556E-18	snp_4682	silent_mutation	V18883625	no
V	18959045	A	G	44	0	44	100%	3.8097E-26	snp_2084	silent_mutation	V18959045	no
V	19411437	A	C	35	0	35	100%	8.9137E-21	snp_19	silent_mutation	V19411437	no
V	19499424	G	C	44	0	44	100%	3.8097E-26	snp_9653	silent_mutation	V19499424	no
V	19529644	A	C	25	0	25	100%	7.9107E-15	snp_8432	silent_mutation	V19529644	no
V	19849429	G	A	32	0	32	100%	5.4567E-19	snp_4199	conservative_missense_codon	V19849429	no
V	20015710	G	A	18	0	18	100%	1.1019E-10	snp_471	silent_mutation	V20015710	no
V	20073628	G	A	29	0	29	100%	3.3259E-17	snp_1083	silent_mutation	V20073628	no
V	20280513	C	T	51	0	51	100%	2.5024E-30	snp_8226	silent_mutation	V20280513	no
V	20413410	C	T	17	0	17	100%	4.2852E-10	snp_9349	silent_mutation	V20413410	no
V	20479080	C	A	22	0	22	100%	4.7526E-13	snp_7832	silent_mutation	V20479080	no
V	20521199	C	T	73	0	73	100%	1.7006E-43	snp_7831	conservative_missense_codon	V20521199	no
V	20707944	C	T	41	0	41	100%	2.3541E-24	snp_6513	silent_mutation	V20707944	no
X	5393	T	C	38	0	38	100%	1.4508E-22	snp_5243	silent_mutation	X5393	no
X	5398	T	A	37	0	37	100%	5.7269E-22	snp_1258	silent_mutation	X5398	no
X	5406	A	T	41	0	41	100%	2.3541E-24	snp_3179	silent_mutation	X5406	no
X	5472	G	T	23	0	23	100%	1.2146E-13	snp_2226	silent_mutation	X5472	no
X	5474	C	A	22	0	22	100%	4.7526E-13	snp_9688	silent_mutation	X5474	no
X	5495	C	T	10	0	10	100%	5.4125E-6	snp_7389	silent_mutation	X5495	no
X	5561	G	A	10	0	10	100%	5.4125E-6	snp_889	silent_mutation	X5561	no
X	21067	C	G	25	0	25	100%	7.9107E-15	snp_3127	silent_mutation	X21067	no
X	338680	T	A	13	0	3	100%	5E-2	snp_10421	silent_mutation	X338680	no
X	363939	C	T	96	0	96	100%	2.7702E-57	snp_4945	silent_mutation	X363939	no
X	538148	C	A	46	0	4	100%	1.4286E-2	snp_3113	silent_mutation	X538148	no
X	590830	A	C	31	0	31	100%	2.1486E-18	snp_2243	silent_mutation	X590830	no
X	1021621	G	A	56	0	56	100%	2.5602E-33	snp_5446	silent_mutation	X1021621	no
X	1239148	C	T	88	0	88	100%	1.7384E-52	snp_9208	silent_mutation	X1239148	no
X	1308534	C	A	15	0	15	100%	6.4467E-9	snp_2144	silent_mutation	X1308534	no
X	1487786	A	T	29	0	29	100%	3.3259E-17	snp_575	silent_mutation	X1487786	no
X	1578000	T	A	25	0	25	100%	7.9107E-15	snp_551	silent_mutation	X1578000	no
X	2013962	G	C	39	0	39	100%	3.6742E-23	snp_5204	silent_mutation	X2013962	no
X	2040665	A	C	88	0	88	100%	1.7384E-52	snp_4647	conservative_missense_codon	X2040665	no
X	2159002	A	T	30	0	30	100%	8.4556E-18	snp_5487	silent_mutation	X2159002	no
X	2210525	C	T	68	0	68	100%	1.6809E-40	snp_2985	silent_mutation	X2210525	no
X	2370397	A	G	52	0	4	100%	1.4286E-2	snp_9134	silent_mutation	X2370397	no
X	2458332	T	C	72	0	72	100%	6.7558E-43	snp_8214	silent_mutation	X2458332	no
X	2524915	T	G	8	0	7	100%	2.9138E-4	snp_9092	silent_mutation	X2524915	no
X	2766038	T	A	14	0	14	100%	2.4927E-8	snp_7354	silent_mutation	X2766038	no
X	2871277	C	T	80	0	80	100%	1.0864E-47	snp_257	silent_mutation	X2871277	no
X	2871926	G	C	21	0	21	100%	1.8578E-12	snp_6314	silent_mutation	X2871926	no
X	2886560	T	A	9	0	9	100%	2.0568E-5	snp_1753	silent_mutation	X2886560	no
X	3601327	T	A	55	0	55	100%	1.0149E-32	snp_6281	silent_mutation	X3601327	no
X	3674473	G	T	53	0	53	100%	1.5943E-31	snp_4684	silent_mutation	X3674473	no
X	3902119	A	C	10	0	10	100%	5.4125E-6	snp_2881	silent_mutation	X3902119	no
X	4030998	C	T	8	0	7	100%	2.9138E-4	snp_615	silent_mutation	X4030998	no
X	4031008	C	A	10	0	9	100%	2.0568E-5	snp_4465	silent_mutation	X4031008	no
X	4513922	C	T	18	0	17	100%	4.2852E-10	snp_4018	silent_mutation	X4513922	no
X	4526671	T	C	49	0	49	100%	3.925E-29	snp_2256	silent_mutation	X4526671	no
X	4554507	G	C	65	0	65	100%	1.0519E-38	snp_4941	silent_mutation	X4554507	no
X	4645170	C	A	62	0	62	100%	6.5755E-37	snp_2333	conservative_missense_codon	X4645170	no
X	4677596	G	A	64	0	64	100%	4.1752E-38	snp_2642	synonymous_codon	X4677596	no
X	4839664	T	C	93	0	93	100%	1.7451E-55	snp_9117	conservative_missense_codon	X4839664	no
X	5306661	A	G	25	0	25	100%	7.9107E-15	snp_9698	silent_mutation	X5306661	no
X	5657355	G	A	54	0	54	100%	4.0229E-32	snp_229	silent_mutation	X5657355	no
X	5785759	T	A	48	0	48	100%	1.554E-28	snp_9926	stop_gained	X5785759	no
X	5785760	T	G	48	0	48	100%	1.554E-28	snp_5185	stop_gained	X5785760	no
X	5798015	A	T	18	0	18	100%	1.1019E-10	snp_7358	silent_mutation	X5798015	no
X	5984416	T	A	42	0	42	100%	5.9562E-25	snp_9994	silent_mutation	X5984416	no
X	6070001	A	T	35	0	35	100%	8.9137E-21	snp_5061	silent_mutation	X6070001	no
X	6287251	T	A	29	0	29	100%	3.3259E-17	snp_9609	silent_mutation	X6287251	no
X	6287289	T	A	10	0	10	100%	5.4125E-6	snp_3873	silent_mutation	X6287289	no
X	6311818	G	A	20	0	20	100%	7.2544E-12	snp_6970	silent_mutation	X6311818	no
X	6427429	G	T	64	0	64	100%	4.1752E-38	snp_8205	silent_mutation	X6427429	no
X	7362977	A	G	74	0	74	100%	4.2804E-44	snp_20	silent_mutation	X7362977	no
X	7413269	C	T	21	0	21	100%	1.8578E-12	snp_2535	silent_mutation	X7413269	no
X	7927254	C	A	17	0	17	100%	4.2852E-10	snp_9099	silent_mutation	X7927254	no
X	7960697	C	T	37	0	37	100%	5.7269E-22	snp_10485	silent_mutation	X7960697	no
X	8423887	A	C	64	0	64	100%	4.1752E-38	snp_3956	silent_mutation	X8423887	no
X	8496324	G	T	44	0	44	100%	3.8097E-26	snp_8266	silent_mutation	X8496324	no
X	8744551	A	T	41	0	41	100%	2.3541E-24	snp_9341	silent_mutation	X8744551	no
X	9114559	T	C	72	0	72	100%	6.7558E-43	snp_10377	synonymous_codon	X9114559	no
X	9155995	T	C	59	0	59	100%	4.1056E-35	snp_2473	silent_mutation	X9155995	no
X	9407197	C	A	81	0	81	100%	2.7329E-48	snp_8995	stop_gained	X9407197	no
X	9538545	G	A	46	0	45	100%	9.6314E-27	snp_594	silent_mutation	X9538545	no
X	9613810	C	T	107	0	107	100%	6.972E-64	snp_5329	non_conservative_missense_codon	X9613810	no
X	9737244	G	A	44	0	44	100%	3.8097E-26	snp_5930	silent_mutation	X9737244	no
X	10180256	C	A	30	0	9	100%	2.0568E-5	snp_10237	silent_mutation	X10180256	no
X	10333093	G	A	50	0	50	100%	9.9117E-30	snp_2507	silent_mutation	X10333093	no
X	11077740	C	T	10	0	10	100%	5.4125E-6	snp_2440	conservative_missense_codon	X11077740	no
X	11077741	C	T	10	0	10	100%	5.4125E-6	snp_2023	conservative_missense_codon	X11077741	no
X	11564973	G	T	55	0	55	100%	1.0149E-32	snp_4443	silent_mutation	X11564973	no
X	11841764	T	G	45	0	45	100%	9.6314E-27	snp_10420	silent_mutation	X11841764	no
X	11908546	T	C	47	0	47	100%	6.1512E-28	snp_2625	silent_mutation	X11908546	no
X	12097188	G	C	35	0	35	100%	8.9137E-21	snp_7357	silent_mutation	X12097188	no
X	13113606	G	A	56	0	56	100%	2.5602E-33	snp_4796	silent_mutation	X13113606	no
X	13896714	A	T	22	0	22	100%	4.7526E-13	snp_8676	silent_mutation	X13896714	no
X	14248169	C	A	60	0	60	100%	1.035E-35	snp_5881	conservative_missense_codon	X14248169	no
X	14504751	C	T	49	0	49	100%	3.925E-29	snp_2665	silent_mutation	X14504751	no
X	14508486	C	T	45	0	45	100%	9.6314E-27	snp_5418	silent_mutation	X14508486	no
X	15037286	C	T	67	0	67	100%	6.6743E-40	snp_464	conservative_missense_codon	X15037286	no
X	15252247	A	T	89	0	89	100%	4.3706E-53	snp_6882	silent_mutation	X15252247	no
X	15520197	A	G	15	0	15	100%	6.4467E-9	snp_3370	silent_mutation	X15520197	no
X	15869901	G	T	47	0	47	100%	6.1512E-28	snp_6884	silent_mutation	X15869901	no
X	15965539	G	A	20	0	20	100%	7.2544E-12	snp_6012	silent_mutation	X15965539	no
X	16029151	T	C	8	0	8	100%	7.77E-5	snp_6916	silent_mutation	X16029151	no
X	16073852	T	A	43	0	43	100%	1.5066E-25	snp_5213	silent_mutation	X16073852	no
X	16167875	G	A	45	0	45	100%	9.6314E-27	snp_9076	silent_mutation	X16167875	no
X	16255668	T	G	26	0	26	100%	2.0165E-15	snp_8418	silent_mutation	X16255668	no
X	16255669	T	C	27	0	27	100%	5.1363E-16	snp_3016	silent_mutation	X16255669	no
X	16417762	C	G	56	0	56	100%	2.5602E-33	snp_8872	silent_mutation	X16417762	no
X	16457888	A	G	24	0	24	100%	3.101E-14	snp_6311	silent_mutation	X16457888	no
X	16708659	C	G	43	0	43	100%	1.5066E-25	snp_6608	silent_mutation	X16708659	no
X	16928276	A	G	73	0	73	100%	1.7006E-43	snp_1439	silent_mutation	X16928276	no
X	17097607	T	A	19	0	19	100%	2.8292E-11	snp_4833	silent_mutation	X17097607	no
X	17171091	G	T	74	0	74	100%	4.2804E-44	snp_2687	silent_mutation	X17171091	no
II	7883617	T	+A	8	0	8	100%	1.0995E-3	ins_1292	silent_mutation	II7883617	no
III	13032321	G	+C	38	0	40	100%	9.8334E-16	ins_557	silent_mutation	III13032321	no
IV	16252597	G	+AAGT	8	0	9	100%	4.6348E-4	ins_175	silent_mutation	IV16252597	no
MtDNA	2332	G	T	1093	3	1090	99.73%	0E0	snp_4991	synonymous_codon	MtDNA2332	no
V	14756323	G	T	174	1	148	99.33%	6.378E-87	snp_9911	silent_mutation	V14756323	no
V	18983973	C	T	106	1	105	99.06%	2.9701E-61	snp_4138	conservative_missense_codon	V18983973	no
I	10964119	C	T	105	1	103	99.04%	4.6192E-60	snp_7276	silent_mutation	I10964119	no
III	7703984	G	A	96	1	95	98.96%	2.6871E-55	snp_2201	non_conservative_missense_codon	III7703984	no
V	15190713	G	A	96	1	95	98.96%	2.6871E-55	snp_1739	conservative_missense_codon	V15190713	no
II	13679581	C	T	91	1	90	98.9%	2.5411E-52	snp_2314	silent_mutation	II13679581	no
V	9923893	G	A	89	1	88	98.88%	3.9335E-51	snp_8847	conservative_missense_codon	V9923893	no
V	16417721	C	T	80	1	79	98.75%	8.8E-46	snp_4134	silent_mutation	V16417721	no
IV	15029795	C	T	76	1	75	98.68%	2.0875E-43	snp_5759	silent_mutation	IV15029795	no
II	3708290	C	T	73	1	72	98.63%	1.2584E-41	snp_6455	silent_mutation	II3708290	no
V	14690027	G	A	73	1	72	98.63%	1.2584E-41	snp_3622	conservative_missense_codon	V14690027	no
X	16258740	T	C	72	1	71	98.61%	4.9317E-41	snp_2104	silent_mutation	X16258740	no
I	7060101	C	T	71	1	70	98.59%	1.9322E-40	snp_356	silent_mutation	I7060101	no
I	8033284	C	T	71	1	70	98.59%	1.9322E-40	snp_8935	non_conservative_missense_codon	I8033284	no
II	8763014	G	A	71	1	70	98.59%	1.9322E-40	snp_3770	non_conservative_missense_codon	II8763014	no
X	6286136	T	C	63	1	62	98.41%	1.0605E-35	snp_3807	silent_mutation	X6286136	no
IV	16364349	C	T	62	1	61	98.39%	4.1425E-35	snp_8582	silent_mutation	IV16364349	no
V	14024360	G	A	62	1	61	98.39%	4.1425E-35	snp_4250	silent_mutation	V14024360	no
V	14274294	G	A	62	1	61	98.39%	4.1425E-35	snp_2168	silent_mutation	V14274294	no
I	5195054	G	A	61	1	60	98.36%	1.6176E-34	snp_6004	conservative_missense_codon	I5195054	no
II	8119277	C	T	60	1	59	98.33%	6.3137E-34	snp_4918	conservative_missense_codon	II8119277	no
I	13145171	A	G	57	1	56	98.25%	3.7452E-32	snp_1991	conservative_missense_codon	I13145171	no
II	9881712	C	T	57	1	56	98.25%	3.7452E-32	snp_2383	silent_mutation	II9881712	no
I	8465948	C	T	56	1	55	98.21%	1.4593E-31	snp_9042	stop_gained	I8465948	no
IV	16459757	C	T	55	1	54	98.18%	5.6837E-31	snp_1855	silent_mutation	IV16459757	no
I	8533616	C	T	54	1	53	98.15%	2.2126E-30	snp_7258	stop_gained	I8533616	no
I	13129199	T	C	53	1	52	98.11%	8.609E-30	snp_4436	synonymous_codon	I13129199	no
II	11332134	G	A	50	1	49	98%	5.0549E-28	snp_6384	silent_mutation	II11332134	no
IV	11226241	A	C	49	1	48	97.96%	1.9625E-27	snp_2841	conservative_missense_codon	IV11226241	no
V	1438538	C	G	48	1	47	97.92%	7.6145E-27	snp_7175	silent_mutation	V1438538	no
IV	13765462	A	T	46	1	45	97.83%	1.1441E-25	snp_8921	silent_mutation	IV13765462	no
V	14132114	G	A	44	1	43	97.73%	1.7144E-24	snp_4098	silent_mutation	V14132114	no
V	3642666	A	T	43	1	42	97.67%	6.6289E-24	snp_4811	silent_mutation	V3642666	no
V	5258397	C	A	43	1	42	97.67%	6.6289E-24	snp_7317	conservative_missense_codon	V5258397	no
I	6498077	C	T	40	1	39	97.5%	3.8137E-22	snp_183	silent_mutation	I6498077	no
V	14744313	G	C	40	1	39	97.5%	3.8137E-22	snp_4909	silent_mutation	V14744313	no
IV	9764971	G	T	96	1	38	97.44%	1.4697E-21	snp_9960	silent_mutation	IV9764971	no
X	6666751	C	T	36	1	35	97.22%	8.3613E-20	snp_6930	silent_mutation	X6666751	no
I	11355165	A	T	34	1	33	97.06%	1.2301E-18	snp_10363	silent_mutation	I11355165	no
V	10125198	C	-A	33	1	33	97.06%	5.2318E-13	del_1091	silent_mutation	V10125198	no
III	12838652	G	A	93	3	90	96.77%	2.4934E-50	snp_8374	silent_mutation	III12838652	no
V	16987537	C	T	30	1	29	96.67%	2.6212E-16	snp_10448	silent_mutation	V16987537	no
V	19379213	A	-T	28	1	27	96.43%	9.2779E-11	del_1157	silent_mutation	V19379213	no
V	16812011	G	+T	26	1	26	96.3%	2.1991E-10	ins_1563	silent_mutation	V16812011	no
V	16812016	G	+AA	25	1	26	96.3%	1.9611E-10	ins_1564	silent_mutation	V16812016	no
III	13032288	T	C	26	1	25	96.15%	5.4444E-14	snp_7916	silent_mutation	III13032288	no
X	7084102	C	A	52	2	50	96.15%	9.0394E-28	snp_3420	silent_mutation	X7084102	no
X	442092	A	T	25	1	24	96%	2.0568E-13	snp_8507	silent_mutation	X442092	no
III	13032298	G	+C	24	1	24	96%	1.2355E-9	ins_556	silent_mutation	III13032298	no
III	13032296	A	+C	23	1	23	95.83%	2.9283E-9	ins_555	silent_mutation	III13032296	no
V	2645336	A	-T	24	1	23	95.83%	3.2602E-9	del_1042	silent_mutation	V2645336	no
V	3085670	A	T	24	1	21	95.45%	1.0931E-11	snp_1869	silent_mutation	V3085670	no
V	19842336	T	A	21	1	20	95.24%	4.0873E-11	snp_6539	silent_mutation	V19842336	no
X	6905036	G	A	21	1	19	95%	1.5234E-10	snp_2578	silent_mutation	X6905036	no
IV	6642870	C	A	59	3	56	94.92%	1.5528E-30	snp_5706	silent_mutation	IV6642870	no
X	6287732	C	+A	18	1	18	94.74%	2.1904E-7	ins_732	silent_mutation	X6287732	no
I	10415520	T	C	18	1	17	94.44%	2.0936E-9	snp_10489	silent_mutation	I10415520	no
II	533913	C	A	19	1	17	94.44%	2.0936E-9	snp_2274	silent_mutation	II533913	no
IV	16309747	C	T	71	4	67	94.37%	3.2617E-36	snp_9579	conservative_missense_codon	IV16309747	no
II	11960767	C	+G	13	2	33	94.29%	6.8121E-15	ins_1355	silent_mutation	II11960767	no
V	6544543	C	T	17	1	16	94.12%	7.7134E-9	snp_8744	silent_mutation	V6544543	no
V	133989	C	+T	17	1	16	94.12%	1.364E-6	ins_1423	silent_mutation	V133989	no
III	502685	A	-C	81	5	76	93.83%	6.9457E-29	del_182	silent_mutation	III502685	no
II	1451277	A	G	16	1	15	93.75%	2.8282E-8	snp_5898	silent_mutation	II1451277	no
V	6833150	T	C	16	1	15	93.75%	2.8282E-8	snp_10674	silent_mutation	V6833150	no
IV	15783550	C	+G	12	1	15	93.75%	2.0087E-6	ins_172	silent_mutation	IV15783550	no
I	540403	T	A	45	3	42	93.33%	1.6658E-22	snp_1756	silent_mutation	I540403	no
V	6833149	T	G	15	1	14	93.33%	1.0315E-7	snp_7570	silent_mutation	V6833149	no
V	14756286	A	C	77	5	70	93.33%	2.5898E-37	snp_3975	silent_mutation	V14756286	no
V	5663830	A	-TTTT	14	1	14	93.33%	6.911E-6	del_1063	silent_mutation	V5663830	no
II	7642036	T	+G	58	4	55	93.22%	4.1389E-21	ins_1276	silent_mutation	II7642036	no
IV	15398739	C	T	44	3	40	93.02%	2.287E-21	snp_4618	silent_mutation	IV15398739	no
II	8510932	A	-G	71	5	66	92.96%	3.8688E-25	del_925	silent_mutation	II8510932	no
X	4241844	G	A	13	1	12	92.31%	1.3461E-6	snp_9114	silent_mutation	X4241844	no
I	4237495	C	T	90	7	83	92.22%	1.4115E-43	snp_110	conservative_missense_codon	I4237495	no
III	902264	T	A	13	1	11	91.67%	4.8074E-6	snp_1338	silent_mutation	III902264	no
X	9744333	T	A	36	3	33	91.67%	2.0653E-17	snp_1616	silent_mutation	X9744333	no
II	3060451	G	+TT	12	1	11	91.67%	1.0135E-4	ins_1140	silent_mutation	II3060451	no
V	6275918	G	-AC	11	1	11	91.67%	9.1981E-5	del_1066	silent_mutation	V6275918	no
V	6275924	T	-G	11	1	11	91.67%	9.1981E-5	del_1067	silent_mutation	V6275924	no
V	6507892	G	+C	11	1	11	91.67%	9.1981E-5	ins_1472	silent_mutation	V6507892	no
X	6287636	C	+A	11	1	11	91.67%	9.1981E-5	ins_728	silent_mutation	X6287636	no
I	1146687	T	+G	55	5	51	91.07%	1.4477E-19	ins_944	silent_mutation	I1146687	no
III	2645098	T	-G	21	2	20	90.91%	4.3347E-8	del_201	silent_mutation	III2645098	no
IV	7598963	G	-C	11	1	10	90.91%	2.3971E-4	del_85	silent_mutation	IV7598963	no
IV	8200938	T	+A	23	2	20	90.91%	4.7857E-8	ins_87	silent_mutation	IV8200938	no
IV	5691477	G	A	585	54	531	90.77%	3.6305E-272	snp_5792	silent_mutation	IV5691477	no
V	8191257	T	-A	63	6	57	90.48%	1.0045E-21	del_1080	silent_mutation	V8191257	no
X	9301361	A	+AAT	53	5	47	90.38%	5.0376E-18	ins_815	silent_mutation	X9301361	no
V	20513743	C	T	91	9	82	90.11%	5.2541E-42	snp_9621	silent_mutation	V20513743	no
III	13032303	G	T	10	1	9	90%	5.9538E-5	snp_6260	silent_mutation	III13032303	no
IV	7735469	A	C	10	1	9	90%	5.9538E-5	snp_2268	conservative_missense_codon	IV7735469	no
X	28431	T	G	10	1	9	90%	5.9538E-5	snp_58	silent_mutation	X28431	no
X	5140286	T	+GA	37	4	33	89.19%	7.9293E-13	ins_707	silent_mutation	X5140286	no
III	13032340	A	+C	45	5	41	89.13%	8.038E-16	ins_559	silent_mutation	III13032340	no
V	7446731	G	-T	55	6	49	89.09%	9.9137E-19	del_1074	silent_mutation	V7446731	no
II	1450874	A	T	9	1	8	88.89%	2.0568E-4	snp_2194	silent_mutation	II1450874	no
II	13393761	G	A	9	1	8	88.89%	2.0568E-4	snp_3063	silent_mutation	II13393761	no
V	19179537	T	A	9	1	8	88.89%	2.0568E-4	snp_4982	silent_mutation	V19179537	no
III	498746	A	-C	17	2	16	88.89%	1.364E-6	del_181	silent_mutation	III498746	no
IV	8468536	A	+CC	18	2	16	88.89%	1.4997E-6	ins_90	silent_mutation	IV8468536	no
X	6287618	C	+A	8	1	8	88.89%	1.2236E-3	ins_727	silent_mutation	X6287618	no
X	6287712	A	-C	8	1	8	88.89%	1.2236E-3	del_494	silent_mutation	X6287712	no
X	2665338	A	-AC	43	5	38	88.37%	1.1753E-14	del_437	silent_mutation	X2665338	no
IV	238777	T	A	17	2	15	88.24%	7.3277E-8	snp_9869	silent_mutation	IV238777	no
X	4027774	T	A	161	19	142	88.2%	5.7314E-71	snp_2725	silent_mutation	X4027774	no
V	6715326	G	A	67	8	59	88.06%	1.126E-29	snp_262	silent_mutation	V6715326	no
X	11886519	A	+C	37	4	29	87.88%	2.7231E-11	ins_848	silent_mutation	X11886519	no
IV	13593250	T	-CC	65	8	57	87.69%	1.2205E-21	del_141	silent_mutation	IV13593250	no
I	6909343	A	T	43	1	7	87.5%	6.993E-4	snp_8195	silent_mutation	I6909343	no
V	14756316	T	C	77	9	63	87.5%	1.7625E-31	snp_1964	silent_mutation	V14756316	no
X	4030098	C	T	32	4	28	87.5%	3.2142E-14	snp_2014	silent_mutation	X4030098	no
X	4031000	C	T	8	1	7	87.5%	6.993E-4	snp_10016	silent_mutation	X4031000	no
I	13322170	G	-A	17	2	14	87.5%	8.3837E-6	del_779	silent_mutation	I13322170	no
X	6287654	C	+A	16	2	14	87.5%	8.3837E-6	ins_729	silent_mutation	X6287654	no
II	7642076	G	+CT	59	8	55	87.3%	4.5978E-21	ins_1278	silent_mutation	II7642076	no
V	220746	A	-T	63	8	55	87.3%	6.8335E-21	del_1019	silent_mutation	V220746	no
V	4013126	A	-AATAT	46	6	40	86.96%	2.3066E-15	del_1048	silent_mutation	V4013126	no
I	8219383	G	-T	53	7	46	86.79%	1.4447E-17	del_742	silent_mutation	I8219383	no
II	3959974	C	T	30	4	26	86.67%	3.9214E-13	snp_3687	silent_mutation	II3959974	no
V	6287507	T	-CAGACACTTTGTGAAAA	15	2	13	86.67%	1.9812E-5	del_1068	silent_mutation	V6287507	no
V	18883558	G	T	22	3	19	86.36%	1.0931E-9	snp_9763	silent_mutation	V18883558	no
X	4030950	A	T	8	1	6	85.71%	2.331E-3	snp_7210	silent_mutation	X4030950	no
IV	9927532	T	-A	42	6	36	85.71%	7.2168E-14	del_106	silent_mutation	IV9927532	no
V	7609904	C	+A	35	5	30	85.71%	1.1519E-11	ins_1481	silent_mutation	V7609904	no
X	11702100	G	-C	45	6	36	85.71%	9.3487E-14	del_564	silent_mutation	X11702100	no
III	13032294	G	+C	28	4	23	85.19%	4.7339E-9	ins_554	silent_mutation	III13032294	no
IV	12323528	C	G	74	11	63	85.14%	9.1323E-31	snp_1927	silent_mutation	IV12323528	no
II	7642058	A	+C	65	10	57	85.07%	1.2205E-21	ins_1277	silent_mutation	II7642058	no
X	6287672	C	+A	13	2	11	84.62%	1.1047E-4	ins_730	silent_mutation	X6287672	no
X	10180245	A	-TACATACTGAC	26	4	22	84.62%	1.0268E-8	del_547	silent_mutation	X10180245	no
I	264653	C	-A	51	8	43	84.31%	2.0929E-16	del_682	silent_mutation	I264653	no
III	6487255	T	-A	44	7	37	84.09%	3.3388E-14	del_260	silent_mutation	III6487255	no
V	14936304	T	+C	55	9	47	83.93%	6.6983E-18	ins_1541	silent_mutation	V14936304	no
IV	16399219	G	+T	43	7	36	83.72%	7.8903E-14	ins_179	silent_mutation	IV16399219	no
III	2677734	C	-T	49	8	41	83.67%	1.1691E-15	del_203	silent_mutation	III2677734	no
X	1299970	G	-C	59	10	51	83.61%	1.7692E-19	del_408	silent_mutation	X1299970	no
V	14756313	A	C	93	14	71	83.53%	4.1554E-34	snp_2623	silent_mutation	V14756313	no
I	4546375	G	A	19	3	15	83.33%	1.4655E-7	snp_7478	silent_mutation	I4546375	no
III	7595117	A	G	96	16	80	83.33%	2.6362E-38	snp_3857	silent_mutation	III7595117	no
V	14756232	A	C	12	2	10	83.33%	3.3652E-5	snp_6100	silent_mutation	V14756232	no
X	17441959	T	A	62	1	5	83.33%	7.5758E-3	snp_9318	silent_mutation	X17441959	no
I	1074824	T	+C	9	1	5	83.33%	1.6254E-2	ins_942	silent_mutation	I1074824	no
V	2871010	A	-TTT	30	5	25	83.33%	8.49E-10	del_1044	silent_mutation	V2871010	no
V	18111733	G	-A	13	2	10	83.33%	2.6061E-4	del_1138	silent_mutation	V18111733	no
X	3266508	C	-A	59	10	49	83.05%	1.4333E-18	del_453	silent_mutation	X3266508	no
IV	8578181	T	+A	26	4	19	82.61%	1.0268E-7	ins_96	silent_mutation	IV8578181	no
V	19855952	T	-CATA	23	4	19	82.61%	1.3525E-7	del_1165	silent_mutation	V19855952	no
IV	12732653	G	A	17	3	14	82.35%	4.8851E-7	snp_4474	silent_mutation	IV12732653	no
II	2860886	G	-A	17	3	14	82.35%	9.1194E-6	del_844	silent_mutation	II2860886	no
X	8966777	G	-T	34	6	28	82.35%	7.0184E-11	del_539	silent_mutation	X8966777	no
V	9401871	A	-T	49	9	41	82%	1.1691E-15	del_1089	silent_mutation	V9401871	no
II	697700	A	G	15	2	9	81.82%	1.1057E-4	snp_3725	silent_mutation	II697700	no
I	14431198	C	-TT	11	2	9	81.82%	6.1425E-4	del_796	silent_mutation	I14431198	no
X	351367	C	+G	9	2	9	81.82%	5.1645E-4	ins_602	silent_mutation	X351367	no
X	5488791	C	+T	53	10	44	81.48%	9.6723E-17	ins_712	silent_mutation	X5488791	no
X	15516738	G	-A	86	16	70	81.4%	3.4805E-26	del_627	silent_mutation	X15516738	no
IV	12323550	G	A	75	14	61	81.33%	8.2225E-29	snp_8959	silent_mutation	IV12323550	no
X	11297611	G	-TTTCTTAGAT	78	14	61	81.33%	8.5998E-23	del_560	silent_mutation	X11297611	no
V	13645715	G	C	32	6	26	81.25%	1.5064E-12	snp_253	silent_mutation	V13645715	no
I	6909334	C	-AAA	54	10	43	81.13%	2.489E-16	del_736	silent_mutation	I6909334	no
I	14424285	C	-A	37	7	30	81.08%	1.3693E-11	del_795	silent_mutation	I14424285	no
IV	6717565	T	C	58	11	47	81.03%	2.9698E-22	snp_8118	silent_mutation	IV6717565	no
X	5307	C	+ACG	22	4	17	80.95%	7.5297E-7	ins_591	silent_mutation	X5307	no
IV	8578198	T	+A	50	10	42	80.77%	4.5213E-16	ins_97	silent_mutation	IV8578198	no
X	14908687	A	T	533	102	428	80.75%	2.9057E-198	snp_6532	silent_mutation	X14908687	no
II	2806945	G	-CAA	36	7	29	80.56%	3.2317E-11	del_843	silent_mutation	II2806945	no
V	11999876	T	-ACATGG	46	9	37	80.43%	3.642E-14	del_1014	frameshift_variant	V11999876	no
X	10396717	A	-C	50	9	37	80.43%	2.0619E-14	del_552	silent_mutation	X10396717	no
I	6909342	T	C	42	1	4	80%	2.381E-2	snp_5700	silent_mutation	I6909342	no
IV	17107805	C	T	10	2	8	80%	3.5723E-4	snp_6209	silent_mutation	IV17107805	no
II	553778	G	-T	59	12	48	80%	3.6904E-18	del_818	silent_mutation	II553778	no
II	2571112	A	-T	10	2	8	80%	1.4461E-3	del_842	silent_mutation	II2571112	no
V	17968273	G	-T	10	2	8	80%	1.4461E-3	del_1136	silent_mutation	V17968273	no
X	9343601	G	+A	38	8	31	79.49%	5.8009E-12	ins_817	silent_mutation	X9343601	no
X	17443762	C	T	34	7	27	79.41%	7.9014E-13	snp_994	silent_mutation	X17443762	no
II	8862486	C	T	97	20	77	79.38%	1.1809E-35	snp_3924	silent_mutation	II8862486	no
III	1789790	A	+T	29	6	23	79.31%	5.1348E-9	ins_253	silent_mutation	III1789790	no
IV	14636916	C	+A	23	5	19	79.17%	1.3525E-7	ins_159	silent_mutation	IV14636916	no
IV	12323537	C	T	76	16	60	78.95%	8.5478E-28	snp_1147	silent_mutation	IV12323537	no
X	3019767	A	-T	19	4	15	78.95%	4.1835E-6	del_446	silent_mutation	X3019767	no
V	6700463	A	+GG	20	5	18	78.26%	2.68E-7	ins_1473	silent_mutation	V6700463	no
X	16864652	G	-T	59	13	46	77.97%	2.4222E-17	del_653	silent_mutation	X16864652	no
X	4030967	A	G	9	2	7	77.78%	1.1312E-3	snp_9364	silent_mutation	X4030967	no
X	4045269	A	G	9	2	7	77.78%	1.1312E-3	snp_2825	silent_mutation	X4045269	no
X	9605902	G	T	9	2	7	77.78%	1.1312E-3	snp_6399	silent_mutation	X9605902	no
IV	16646693	T	+G	17	4	14	77.78%	9.1194E-6	ins_187	silent_mutation	IV16646693	no
V	4368991	C	+ATGA	45	10	35	77.78%	2.2057E-13	ins_1455	silent_mutation	V4368991	no
V	18099180	G	+A	8	2	7	77.78%	3.1609E-3	ins_1579	silent_mutation	V18099180	no
V	10731448	G	+T	39	9	31	77.5%	6.2985E-12	ins_1510	silent_mutation	V10731448	no
X	4027799	T	A	177	40	137	77.4%	4.8924E-62	snp_5125	silent_mutation	X4027799	no
I	9821999	A	G	22	5	17	77.27%	3.8368E-8	snp_6368	silent_mutation	I9821999	no
III	5357407	C	A	14	3	10	76.92%	5.3843E-5	snp_9726	silent_mutation	III5357407	no
X	5558	A	G	13	3	10	76.92%	5.3843E-5	snp_3190	silent_mutation	X5558	no
III	5549993	A	-G	49	12	40	76.92%	2.3066E-15	del_246	silent_mutation	III5549993	no
III	11059729	C	+A	13	3	10	76.92%	2.8066E-4	ins_534	silent_mutation	III11059729	no
II	14338275	C	T	188	44	143	76.47%	2.9638E-64	snp_218	silent_mutation	II14338275	no
IV	13549411	T	A	674	159	514	76.37%	1.9438E-229	snp_7874	silent_mutation	IV13549411	no
V	5376224	T	+A	46	11	35	76.09%	2.581E-13	ins_1464	silent_mutation	V5376224	no
X	15995333	C	-AA	33	8	25	75.76%	9.9959E-10	del_632	silent_mutation	X15995333	no
I	4542245	G	A	8	2	6	75%	3.4965E-3	snp_2939	silent_mutation	I4542245	no
I	11480656	A	G	8	2	6	75%	3.4965E-3	snp_4599	silent_mutation	I11480656	no
V	5074963	A	C	44	11	33	75%	4.5585E-15	snp_1273	silent_mutation	V5074963	no
V	13645712	C	A	36	7	21	75%	8.7917E-10	snp_5742	silent_mutation	V13645712	no
X	1945805	G	T	8	2	6	75%	3.4965E-3	snp_4882	silent_mutation	X1945805	no
X	2484648	T	C	16	4	12	75%	8.0605E-6	snp_294	silent_mutation	X2484648	no
I	14056111	A	-C	42	1	3	75%	9.0909E-2	del_668	frameshift_variant	I14056111	no
IV	3874412	G	+A	40	10	30	75%	1.7321E-11	ins_51	silent_mutation	IV3874412	no
IV	8574155	G	-T	9	2	6	75%	7.971E-3	del_95	silent_mutation	IV8574155	no
X	1349608	G	-A	17	4	12	75%	5.8193E-5	del_409	silent_mutation	X1349608	no
X	8374922	T	-TCTAAA	10	10	29	74.36%	3.0194E-13	del_517	silent_mutation	X8374922	no
II	696834	C	G	39	9	26	74.29%	6.3192E-12	snp_7819	silent_mutation	II696834	no
X	801299	C	-T	34	9	26	74.29%	4.5813E-10	del_405	silent_mutation	X801299	no
IV	2828723	A	G	645	166	476	74.14%	7.6459E-209	snp_7153	silent_mutation	IV2828723	no
V	5075794	A	C	27	7	20	74.07%	2.7631E-9	snp_8247	silent_mutation	V5075794	no
I	10132866	T	A	335	87	247	73.95%	1.8064E-108	snp_6454	silent_mutation	I10132866	no
II	12844813	T	+G	33	6	17	73.91%	1.4808E-6	ins_1379	silent_mutation	II12844813	no
III	11282869	G	+A	25	6	17	73.91%	9.9678E-7	ins_535	silent_mutation	III11282869	no
II	14338256	G	C	95	25	70	73.68%	4.6021E-31	snp_3450	silent_mutation	II14338256	no
III	2471351	A	+G	19	5	14	73.68%	1.0577E-5	ins_256	silent_mutation	III2471351	no
IV	12248437	C	A	30	8	22	73.33%	4.1351E-10	snp_7464	silent_mutation	IV12248437	no
III	8897857	T	C	307	82	224	73.2%	7.2371E-98	snp_116	silent_mutation	III8897857	no
I	3062933	C	-A	26	7	19	73.08%	1.6979E-7	del_716	silent_mutation	I3062933	no
I	14137809	A	C	11	3	8	72.73%	5.16E-4	snp_7798	silent_mutation	I14137809	no
IV	7598966	A	+T	11	3	8	72.73%	1.5455E-3	ins_83	silent_mutation	IV7598966	no
X	1509928	T	-G	65	3	8	72.73%	1.5455E-3	del_412	silent_mutation	X1509928	no
IV	6717569	G	T	51	14	37	72.55%	1.5263E-16	snp_6551	silent_mutation	IV6717569	no
V	8577032	G	-A	51	14	37	72.55%	5.4067E-14	del_1082	silent_mutation	V8577032	no
II	15139453	C	A	145	40	105	72.41%	6.7417E-46	snp_6205	silent_mutation	II15139453	no
IV	8469610	C	T	29	8	21	72.41%	1.2841E-9	snp_779	silent_mutation	IV8469610	no
I	14056094	A	-ACCGTATACGGTTGATAC	58	16	42	72.41%	9.33E-16	del_676	frameshift_variant	I14056094	no
IV	9765029	G	A	216	61	155	71.76%	3.5685E-67	snp_4573	silent_mutation	IV9765029	no
X	8602989	G	-A	14	4	10	71.43%	2.9985E-4	del_533	silent_mutation	X8602989	no
V	13645732	T	G	38	11	27	71.05%	4.2271E-12	snp_5297	silent_mutation	V13645732	no
I	962	G	T	188	54	132	70.97%	5.7788E-57	snp_1042	silent_mutation	I962	no
IV	7597064	G	A	69	20	48	70.59%	5.1674E-21	snp_8906	synonymous_codon	IV7597064	no
X	8412180	G	T	17	5	12	70.59%	1.1285E-5	snp_3413	silent_mutation	X8412180	no
IV	13361193	A	-TT	515	154	360	70.04%	1.243E-129	del_136	silent_mutation	IV13361193	no
X	8602934	T	A	24	3	7	70%	1.548E-3	snp_1512	silent_mutation	X8602934	no
X	2990073	G	-T	17	10	23	69.7%	1.093E-9	del_445	silent_mutation	X2990073	no
X	10630656	A	-T	33	10	23	69.7%	6.8457E-9	del_553	silent_mutation	X10630656	no
IV	16571371	T	C	14	4	9	69.23%	2.2883E-4	snp_255	silent_mutation	IV16571371	no
IV	7598918	C	-A	13	4	9	69.23%	7.0165E-4	del_84	silent_mutation	IV7598918	no
IV	16252595	A	+AT	13	4	9	69.23%	7.0165E-4	ins_174	silent_mutation	IV16252595	no
X	8603023	A	-T	12	4	9	69.23%	6.592E-4	del_536	silent_mutation	X8603023	no
X	852726	A	+G	55	18	40	68.97%	4.802E-15	ins_618	silent_mutation	X852726	no
III	1730791	T	C	18	5	11	68.75%	3.3854E-5	snp_3668	silent_mutation	III1730791	no
V	13645742	C	+G	37	11	24	68.57%	3.1153E-9	ins_1521	silent_mutation	V13645742	no
V	17566137	A	+T	53	17	37	68.52%	6.668E-14	ins_1571	silent_mutation	V17566137	no
X	4391922	A	-G	16	6	13	68.42%	2.1506E-5	del_477	silent_mutation	X4391922	no
X	14205553	G	+T	19	6	13	68.42%	2.6443E-5	ins_880	silent_mutation	X14205553	no
X	14908750	C	T	172	47	101	68.24%	6.6455E-43	snp_2820	silent_mutation	X14908750	no
I	10951195	A	C	94	30	64	68.09%	2.2904E-27	snp_5904	silent_mutation	I10951195	no
III	13243524	A	C	264	85	178	67.68%	6.8256E-75	snp_4174	silent_mutation	III13243524	no
I	3515116	A	G	37	12	25	67.57%	5.2839E-11	snp_867	silent_mutation	I3515116	no
V	15756605	T	-C	37	13	27	67.5%	1.6571E-10	del_1125	silent_mutation	V15756605	no
III	5686501	A	-G	40	14	29	67.44%	4.3774E-11	del_247	silent_mutation	III5686501	no
II	15279297	G	T	94	30	62	67.39%	2.078E-26	snp_7137	silent_mutation	II15279297	no
IV	9765073	A	G	221	73	147	66.82%	1.3628E-61	snp_945	silent_mutation	IV9765073	no
I	9383115	T	C	9	3	6	66.67%	4.5249E-3	snp_3473	silent_mutation	I9383115	no
I	10209985	A	G	9	3	6	66.67%	4.5249E-3	snp_2289	silent_mutation	I10209985	no
IV	10264132	C	A	8	2	4	66.67%	3.0303E-2	snp_3500	silent_mutation	IV10264132	no
IV	16244764	T	A	36	10	20	66.67%	7.1675E-9	snp_2680	silent_mutation	IV16244764	no
V	17780935	C	T	21	7	14	66.67%	2.1998E-6	snp_3360	silent_mutation	V17780935	no
X	28192	G	C	9	3	6	66.67%	4.5249E-3	snp_2439	silent_mutation	X28192	no
X	4028251	T	A	201	67	134	66.67%	3.8623E-56	snp_5566	silent_mutation	X4028251	no
X	12277039	T	A	24	8	16	66.67%	3.2617E-7	snp_4024	silent_mutation	X12277039	no
I	1513611	A	-T	12	4	8	66.67%	1.5455E-3	del_704	silent_mutation	I1513611	no
X	5067620	A	-CATCCGGATGGC	87	29	58	66.67%	2.4698E-21	del_489	silent_mutation	X5067620	no
X	5601146	T	-A	18	6	12	66.67%	6.1809E-5	del_490	silent_mutation	X5601146	no
X	6066066	A	+G	32	14	28	66.67%	5.88E-11	ins_721	silent_mutation	X6066066	no
X	13515336	G	-A	65	22	43	66.15%	5.9188E-16	del_594	silent_mutation	X13515336	no
X	2599287	C	-T	47	16	31	65.96%	1.1034E-11	del_436	silent_mutation	X2599287	no
X	4028908	C	A	90	30	57	65.52%	4.9096E-24	snp_4628	silent_mutation	X4028908	no
X	4027749	T	A	185	64	120	65.22%	7.3499E-50	snp_8844	silent_mutation	X4027749	no
V	1863096	T	-G	40	14	26	65%	6.0487E-10	del_1040	silent_mutation	V1863096	no
II	15012718	G	T	74	26	48	64.86%	2.9945E-20	snp_9730	non_conservative_missense_codon	II15012718	no
X	11886369	C	T	273	96	176	64.71%	1.2941E-72	snp_6988	silent_mutation	X11886369	no
II	13663699	A	-CC	38	12	22	64.71%	2.133E-8	del_988	silent_mutation	II13663699	no
V	11863552	A	-GG	50	17	31	64.58%	1.3131E-11	del_1105	silent_mutation	V11863552	no
II	6070027	T	A	36	13	23	63.89%	5.9342E-10	snp_4451	silent_mutation	II6070027	no
X	14908738	G	C	447	161	283	63.74%	1.1148E-115	snp_5923	silent_mutation	X14908738	no
I	14610418	C	G	13	4	7	63.64%	1.935E-3	snp_2157	silent_mutation	I14610418	no
II	11960792	A	C	17	4	7	63.64%	1.935E-3	snp_4854	silent_mutation	II11960792	no
IV	12732644	C	T	11	4	7	63.64%	1.935E-3	snp_22	silent_mutation	IV12732644	no
V	17392436	A	C	99	35	61	63.54%	2.2902E-25	snp_5714	silent_mutation	V17392436	no
V	14756207	A	T	33	11	19	63.33%	2.6715E-8	snp_8240	silent_mutation	V14756207	no
V	1254634	T	C	19	7	12	63.16%	1.8611E-5	snp_2911	silent_mutation	V1254634	no
IV	15896173	T	C	46	17	29	63.04%	2.4659E-12	snp_8915	silent_mutation	IV15896173	no
IV	12323560	A	G	70	26	44	62.86%	2.188E-18	snp_8329	silent_mutation	IV12323560	no
III	8897870	A	T	266	94	159	62.85%	6.9585E-65	snp_7390	silent_mutation	III8897870	no
IV	15059531	C	T	78	29	49	62.82%	2.1026E-20	snp_3928	silent_mutation	IV15059531	no
I	3515155	A	T	59	22	37	62.71%	1.5269E-15	snp_4765	silent_mutation	I3515155	no
I	10209782	A	G	40	15	25	62.5%	1.1069E-10	snp_9861	silent_mutation	I10209782	no
III	7423390	G	C	16	6	10	62.5%	1.2413E-4	snp_9177	silent_mutation	III7423390	no
III	11588831	G	T	8	3	5	62.5%	1.2821E-2	snp_6997	silent_mutation	III11588831	no
III	12172454	T	C	8	3	5	62.5%	1.2821E-2	snp_10633	silent_mutation	III12172454	no
III	12172482	A	C	8	3	5	62.5%	1.2821E-2	snp_1878	silent_mutation	III12172482	no
V	13645678	T	C	8	3	5	62.5%	1.2821E-2	snp_1332	silent_mutation	V13645678	no
X	5375	T	C	45	17	28	62.22%	7.1237E-12	snp_6414	silent_mutation	X5375	no
X	466074	A	G	129	49	80	62.02%	8.9648E-33	snp_2449	silent_mutation	X466074	no
II	4642293	G	-A	21	8	13	61.9%	2.8029E-5	del_860	silent_mutation	II4642293	no
V	3648856	C	+AAACTT	21	8	13	61.9%	2.9583E-5	ins_1449	silent_mutation	V3648856	no
X	4958963	G	-CA	69	26	42	61.76%	1.8471E-15	del_484	silent_mutation	X4958963	no
X	8374916	A	-AC	47	18	29	61.7%	6.7529E-11	del_516	silent_mutation	X8374916	no
II	7883597	T	+A	12	5	8	61.54%	1.638E-3	ins_1290	silent_mutation	II7883597	no
V	4202933	A	-T	14	5	8	61.54%	1.8042E-3	del_1053	silent_mutation	V4202933	no
X	6287708	C	+A	13	5	8	61.54%	1.7241E-3	ins_731	silent_mutation	X6287708	no
X	12919746	G	+C	51	20	32	61.54%	4.4277E-12	ins_863	silent_mutation	X12919746	no
V	14756033	A	C	339	127	202	61.4%	1.5726E-81	snp_3830	silent_mutation	V14756033	no
I	10132841	T	A	405	156	248	61.39%	5.949E-100	snp_10435	silent_mutation	I10132841	no
IV	15059511	T	A	75	29	46	61.33%	5.058E-19	snp_7982	silent_mutation	IV15059511	no
V	6178953	C	A	49	19	30	61.22%	1.3155E-12	snp_2275	conservative_missense_codon	V6178953	no
IV	2756415	T	G	18	7	11	61.11%	5.2969E-5	snp_1241	silent_mutation	IV2756415	no
X	4030921	A	+T	18	7	11	61.11%	1.5195E-4	ins_680	silent_mutation	X4030921	no
V	7081040	C	G	41	16	25	60.98%	1.3631E-10	snp_113	silent_mutation	V7081040	no
III	7423451	T	A	23	9	14	60.87%	3.4067E-6	snp_5460	silent_mutation	III7423451	no
V	19524440	T	G	23	9	14	60.87%	3.4067E-6	snp_6815	silent_mutation	V19524440	no
II	3796666	C	+A	130	52	80	60.61%	3.896E-29	ins_1079	frameshift_variant	II3796666	no
II	10804241	A	C	11	2	3	60%	8.3333E-2	snp_2833	silent_mutation	II10804241	no
III	13597344	T	G	10	4	6	60%	5.418E-3	snp_6981	silent_mutation	III13597344	no
III	13597446	T	C	15	6	9	60%	3.4983E-4	snp_3078	silent_mutation	III13597446	no
IV	13147637	T	C	31	12	18	60%	9.3503E-8	snp_10093	silent_mutation	IV13147637	no
X	1945825	G	T	10	4	6	60%	5.418E-3	snp_3647	silent_mutation	X1945825	no
X	4031025	A	T	9	2	3	60%	8.3333E-2	snp_3396	silent_mutation	X4031025	no
X	4028276	T	A	190	77	113	59.47%	2.4177E-45	snp_1195	silent_mutation	X4028276	no
X	4027724	T	A	263	107	156	59.32%	2.6252E-62	snp_2031	silent_mutation	X4027724	no
III	7350703	T	-G	17	7	10	58.82%	2.6061E-4	del_280	silent_mutation	III7350703	no
X	4029362	T	A	29	12	17	58.62%	2.627E-7	snp_10115	silent_mutation	X4029362	no
X	10365300	A	G	29	12	17	58.62%	2.627E-7	snp_836	silent_mutation	X10365300	no
I	670389	C	-A	30	12	17	58.62%	1.3018E-6	del_688	silent_mutation	I670389	no
III	3953890	G	-A	29	12	17	58.62%	1.2413E-6	del_223	silent_mutation	III3953890	no
II	298	A	+C	247	102	144	58.54%	3.876E-51	ins_1095	silent_mutation	II298	no
I	4543788	T	C	89	37	52	58.43%	4.5631E-21	snp_6935	silent_mutation	I4543788	no
III	3385221	C	T	12	5	7	58.33%	2.2883E-3	snp_9706	silent_mutation	III3385221	no
X	1884517	C	T	24	10	14	58.33%	4.0663E-6	snp_7270	silent_mutation	X1884517	no
X	4029798	C	T	25	10	14	58.33%	4.0663E-6	snp_4445	silent_mutation	X4029798	no
X	6287641	C	A	13	5	7	58.33%	2.2883E-3	snp_4049	silent_mutation	X6287641	no
II	696838	A	C	36	13	18	58.06%	1.1154E-7	snp_10252	silent_mutation	II696838	no
I	12093617	A	+T	31	13	18	58.06%	5.6162E-7	ins_1031	silent_mutation	I12093617	no
X	4030087	T	A	19	8	11	57.89%	6.2811E-5	snp_252	silent_mutation	X4030087	no
V	8341152	T	+TTTCG	38	16	22	57.89%	2.242E-8	ins_1487	silent_mutation	V8341152	no
X	8846724	T	C	147	62	85	57.82%	6.2647E-34	snp_632	silent_mutation	X8846724	no
V	3561691	G	-T	64	27	37	57.81%	1.2583E-13	del_1045	silent_mutation	V3561691	no
IV	8469594	G	A	26	11	15	57.69%	1.7241E-6	snp_7202	silent_mutation	IV8469594	no
III	13243462	G	A	141	58	79	57.66%	1.5048E-31	snp_598	silent_mutation	III13243462	no
X	15356037	T	+G	28	14	19	57.58%	1.9354E-7	ins_897	silent_mutation	X15356037	no
IV	8581788	G	A	577	244	331	57.57%	3.7606E-130	snp_7794	silent_mutation	IV8581788	no
IV	15059493	G	A	73	31	42	57.53%	4.7649E-17	snp_1735	silent_mutation	IV15059493	no
III	8863839	C	T	235	100	135	57.45%	2.0739E-53	snp_4680	silent_mutation	III8863839	no
I	2567292	T	G	16	6	8	57.14%	9.6618E-4	snp_6671	silent_mutation	I2567292	no
I	10209917	A	G	36	15	20	57.14%	2.0063E-8	snp_3716	silent_mutation	I10209917	no
III	702829	A	G	42	18	24	57.14%	5.5097E-10	snp_903	silent_mutation	III702829	no
IV	1021576	A	G	15	6	8	57.14%	9.6618E-4	snp_7974	silent_mutation	IV1021576	no
X	12277062	A	C	21	9	12	57.14%	2.658E-5	snp_4389	silent_mutation	X12277062	no
X	8602711	G	-A	16	9	12	57.14%	5.4482E-5	del_519	silent_mutation	X8602711	no
X	12278237	A	G	124	52	69	57.02%	1.562E-27	snp_8346	silent_mutation	X12278237	no
II	2894436	A	C	30	13	17	56.67%	3.0928E-7	snp_4801	silent_mutation	II2894436	no
X	4030137	T	A	53	23	30	56.6%	2.72E-12	snp_9267	silent_mutation	X4030137	no
II	2974264	A	G	16	7	9	56.25%	4.0786E-4	snp_10563	silent_mutation	II2974264	no
IV	16964224	C	T	67	28	36	56.25%	1.3424E-14	snp_8600	silent_mutation	IV16964224	no
III	10249611	C	-T	16	7	9	56.25%	8.1542E-4	del_357	silent_mutation	III10249611	no
V	20655965	A	+G	11	7	9	56.25%	6.1425E-4	ins_1596	silent_mutation	V20655965	no
X	8374918	C	+ATA	17	7	9	56.25%	7.0165E-4	ins_789	silent_mutation	X8374918	no
X	11886357	C	+A	269	116	149	56.23%	5.1083E-53	ins_571	frameshift_variant	X11886357	no
IV	2374690	T	A	25	11	14	56%	4.7528E-6	snp_914	silent_mutation	IV2374690	no
V	13645700	T	G	36	15	19	55.88%	5.5375E-8	snp_9345	silent_mutation	V13645700	no
II	6764075	G	+A	33	15	19	55.88%	2.5408E-7	ins_1245	silent_mutation	II6764075	no
X	13795303	A	G	173	76	96	55.81%	8.3763E-38	snp_8672	silent_mutation	X13795303	no
II	2898450	A	G	9	4	5	55.56%	1.4706E-2	snp_7623	silent_mutation	II2898450	no
IV	2756409	T	C	18	8	10	55.56%	1.7215E-4	snp_10194	silent_mutation	IV2756409	no
V	6174252	G	T	18	8	10	55.56%	1.7215E-4	snp_2420	conservative_missense_codon	V6174252	no
X	1887340	C	T	9	4	5	55.56%	1.4706E-2	snp_5672	silent_mutation	X1887340	no
X	4029337	T	A	18	8	10	55.56%	1.7215E-4	snp_2536	silent_mutation	X4029337	no
X	8602748	G	A	45	20	25	55.56%	2.7295E-10	snp_1219	silent_mutation	X8602748	no
X	13496165	G	A	9	4	5	55.56%	1.4706E-2	snp_626	silent_mutation	X13496165	no
I	4546434	C	-TG	9	4	5	55.56%	2.037E-2	del_728	silent_mutation	I4546434	no
I	4546442	T	-CC	9	4	5	55.56%	2.037E-2	del_729	silent_mutation	I4546442	no
V	17937698	T	+AA	19	8	10	55.56%	3.6855E-4	ins_1573	silent_mutation	V17937698	no
V	20073489	A	-G	13	4	5	55.56%	2.1073E-2	del_1166	silent_mutation	V20073489	no
X	15678514	T	-C	34	21	26	55.32%	4.5813E-10	del_629	silent_mutation	X15678514	no
V	7922309	T	C	422	189	233	55.21%	1.4891E-90	snp_6024	silent_mutation	V7922309	no
X	4029364	T	A	29	13	16	55.17%	8.4872E-7	snp_236	silent_mutation	X4029364	no
X	8602953	A	-T	29	13	16	55.17%	3.0122E-6	del_530	silent_mutation	X8602953	no
IV	10943474	T	C	568	254	312	55.12%	5.5392E-121	snp_9428	silent_mutation	IV10943474	no
I	10132816	T	A	552	248	304	55.07%	7.3151E-118	snp_1353	silent_mutation	I10132816	no
IV	5299427	A	C	133	58	71	55.04%	5.3352E-28	snp_1311	silent_mutation	IV5299427	no
V	8341147	G	A	40	18	22	55%	4.1855E-9	snp_4778	silent_mutation	V8341147	no
V	14588410	T	A	40	18	22	55%	4.1855E-9	snp_5409	silent_mutation	V14588410	no
IV	12323561	A	G	71	32	39	54.93%	1.1875E-15	snp_3582	silent_mutation	IV12323561	no
II	9789703	T	C	31	14	17	54.84%	3.5853E-7	snp_10086	silent_mutation	II9789703	no
IV	11611105	T	A	31	14	17	54.84%	3.5853E-7	snp_8532	silent_mutation	IV11611105	no
V	17387039	A	C	123	47	57	54.81%	1.4249E-22	snp_2636	silent_mutation	V17387039	no
X	10361450	T	A	601	272	329	54.74%	2.9089E-127	snp_8538	silent_mutation	X10361450	no
X	4030139	T	A	53	24	29	54.72%	8.7266E-12	snp_7663	silent_mutation	X4030139	no
I	2499456	A	T	11	5	6	54.55%	6.192E-3	snp_1541	silent_mutation	I2499456	no
I	12676428	G	T	12	5	6	54.55%	6.192E-3	snp_3399	silent_mutation	I12676428	no
II	1451116	C	T	11	5	6	54.55%	6.192E-3	snp_1711	silent_mutation	II1451116	no
X	1945725	G	T	12	5	6	54.55%	6.192E-3	snp_695	silent_mutation	X1945725	no
X	3156475	A	G	23	10	12	54.55%	3.066E-5	snp_7766	silent_mutation	X3156475	no
X	6287677	C	A	11	5	6	54.55%	6.192E-3	snp_10632	silent_mutation	X6287677	no
X	6287680	C	T	11	5	6	54.55%	6.192E-3	snp_1064	silent_mutation	X6287680	no
X	14956467	T	C	11	5	6	54.55%	6.192E-3	snp_3891	silent_mutation	X14956467	no
V	3561697	T	-A	57	26	31	54.39%	1.8612E-11	del_1046	silent_mutation	V3561697	no
II	778185	C	G	46	21	25	54.35%	3.158E-10	snp_7991	silent_mutation	II778185	no
III	8897992	T	C	175	80	95	54.29%	4.2598E-37	snp_3557	silent_mutation	III8897992	no
X	5336	A	G	35	16	19	54.29%	6.3952E-8	snp_1073	silent_mutation	X5336	no
II	5882513	A	-C	31	16	19	54.29%	2.1763E-7	del_880	silent_mutation	II5882513	no
X	21209	G	-GGTCCC	35	16	19	54.29%	2.7841E-7	del_396	silent_mutation	X21209	no
X	431774	G	-C	34	16	19	54.29%	2.6625E-7	del_403	silent_mutation	X431774	no
I	10948232	A	G	304	136	161	54.21%	2.0812E-62	snp_6464	silent_mutation	I10948232	no
V	18251579	A	-G	23	11	13	54.17%	3.2589E-5	del_1141	silent_mutation	V18251579	no
III	7448552	G	C	127	58	68	53.97%	1.0998E-26	snp_6283	silent_mutation	III7448552	no
X	3470709	T	G	13	6	7	53.85%	2.6087E-3	snp_2238	silent_mutation	X3470709	no
X	16134049	A	G	28	13	15	53.57%	2.3037E-6	snp_2374	silent_mutation	X16134049	no
II	1798055	A	G	71	33	38	53.52%	3.7425E-15	snp_5739	silent_mutation	II1798055	no
I	7868986	C	-T	43	20	23	53.49%	1.1634E-8	del_739	silent_mutation	I7868986	no
IV	2756428	A	C	15	7	8	53.33%	1.0995E-3	snp_8076	silent_mutation	IV2756428	no
IV	2756429	T	G	15	7	8	53.33%	1.0995E-3	snp_3914	silent_mutation	IV2756429	no
X	6287644	C	T	15	7	8	53.33%	1.0995E-3	snp_1782	silent_mutation	X6287644	no
II	7883593	T	+A	14	7	8	53.33%	1.8042E-3	ins_1289	silent_mutation	II7883593	no
X	4028226	T	A	152	71	81	53.29%	1.5034E-31	snp_10229	silent_mutation	X4028226	no
I	10946876	T	C	246	114	130	53.28%	2.9857E-50	snp_5031	silent_mutation	I10946876	no
V	17937774	G	T	32	15	17	53.12%	4.1013E-7	snp_3969	silent_mutation	V17937774	no
I	855	G	C	194	91	103	53.09%	6.6383E-40	snp_2605	silent_mutation	I855	no
II	857170	A	C	17	8	9	52.94%	4.6348E-4	snp_9838	silent_mutation	II857170	no
III	12296693	A	T	17	8	9	52.94%	4.6348E-4	snp_3077	silent_mutation	III12296693	no
III	13597455	C	T	17	8	9	52.94%	4.6348E-4	snp_4714	silent_mutation	III13597455	no
V	6179104	A	G	17	8	9	52.94%	4.6348E-4	snp_6901	synonymous_codon	V6179104	no
I	4175215	T	G	56	26	29	52.73%	1.1491E-11	snp_67	silent_mutation	I4175215	no
II	12350569	C	A	55	26	29	52.73%	1.1491E-11	snp_1322	silent_mutation	II12350569	no
I	920573	C	+GA	74	35	39	52.7%	3.3982E-14	ins_940	silent_mutation	I920573	no
II	1452426	A	G	57	27	30	52.63%	4.8496E-12	snp_4929	silent_mutation	II1452426	no
IV	3134848	A	-G	13	9	10	52.63%	2.8066E-4	del_41	silent_mutation	IV3134848	no
X	5488	T	-AAA	19	9	10	52.63%	3.8387E-4	del_395	silent_mutation	X5488	no
X	4056385	G	-T	115	54	60	52.63%	1.7969E-21	del_473	silent_mutation	X4056385	no
II	1035492	T	A	40	19	21	52.5%	1.2997E-8	snp_1139	silent_mutation	II1035492	no
X	4030089	T	A	21	10	11	52.38%	8.2399E-5	snp_5434	silent_mutation	X4030089	no
I	4546365	G	-T	108	50	55	52.38%	9.9289E-20	del_727	silent_mutation	I4546365	no
X	14888310	A	+C	19	10	11	52.38%	1.1047E-4	ins_892	silent_mutation	X14888310	no
X	16605709	G	-C	45	20	22	52.38%	2.3517E-8	del_647	silent_mutation	X16605709	no
X	14664168	G	-C	47	21	23	52.27%	8.6933E-9	del_614	silent_mutation	X14664168	no
I	3515076	A	C	23	11	12	52.17%	3.4748E-5	snp_2569	silent_mutation	I3515076	no
IV	6724499	C	T	69	33	36	52.17%	2.7389E-14	snp_9832	silent_mutation	IV6724499	no
IV	6733973	A	C	46	22	24	52.17%	9.761E-10	snp_188	synonymous_codon	IV6733973	no
X	12277023	A	G	69	33	36	52.17%	2.7389E-14	snp_495	silent_mutation	X12277023	no
II	2570543	T	+A	23	11	12	52.17%	7.8434E-5	ins_1122	silent_mutation	II2570543	no
X	4580592	A	+C	22	11	12	52.17%	7.5302E-5	ins_698	silent_mutation	X4580592	no
I	10948225	T	A	303	137	149	52.1%	3.9409E-57	snp_1252	silent_mutation	I10948225	no
II	5144351	A	G	121	58	63	52.07%	1.62E-24	snp_4069	silent_mutation	II5144351	no
IV	8469587	T	C	25	12	13	52%	1.4654E-5	snp_5396	silent_mutation	IV8469587	no
X	12278231	A	C	130	60	65	52%	2.8852E-25	snp_7115	silent_mutation	X12278231	no
V	381533	A	+G	24	12	13	52%	3.404E-5	ins_1428	silent_mutation	V381533	no
X	12277031	G	T	52	25	27	51.92%	7.3303E-11	snp_9488	silent_mutation	X12277031	no
II	309	T	G	243	116	125	51.87%	5.7058E-48	snp_1517	silent_mutation	II309	no
III	10225749	G	T	195	93	100	51.81%	1.7175E-38	snp_10199	silent_mutation	III10225749	no
I	10131966	T	A	559	269	289	51.79%	4.9618E-110	snp_3784	silent_mutation	I10131966	no
III	13243537	C	G	234	113	121	51.71%	2.0459E-46	snp_2634	silent_mutation	III13243537	no
I	10132791	T	A	803	387	414	51.69%	2.9586E-157	snp_2351	silent_mutation	I10132791	no
X	2212358	G	+C	61	29	31	51.67%	2.0312E-11	ins_630	silent_mutation	X2212358	no
X	4027824	T	A	337	162	173	51.64%	4.575E-66	snp_953	silent_mutation	X4027824	no
X	291507	G	C	162	78	83	51.55%	5.1943E-32	snp_8230	silent_mutation	X291507	no
V	4193597	A	-G	33	16	17	51.52%	1.3619E-6	del_1052	silent_mutation	V4193597	no
V	19008452	T	+C	36	16	17	51.52%	1.655E-6	ins_1586	silent_mutation	V19008452	no
II	9632548	C	T	105	51	54	51.43%	4.922E-21	snp_7271	silent_mutation	II9632548	no
V	19444041	G	C	37	18	19	51.35%	8.2514E-8	snp_8920	silent_mutation	V19444041	no
I	3765271	C	G	120	57	60	51.28%	2.7764E-23	snp_7076	silent_mutation	I3765271	no
III	12469225	A	C	43	21	22	51.16%	6.1932E-9	snp_1660	silent_mutation	III12469225	no
III	3158370	G	-C	38	22	23	51.11%	8.221E-9	del_206	silent_mutation	III3158370	no
X	1643574	G	A	48	23	24	51.06%	1.1021E-9	snp_3860	silent_mutation	X1643574	no
V	14755950	T	-C	49	23	24	51.06%	5.7154E-9	del_1122	silent_mutation	V14755950	no
X	11886382	C	+A	336	165	171	50.89%	9.3376E-60	ins_846	silent_mutation	X11886382	no
I	10132766	T	A	977	479	496	50.87%	1.9521E-187	snp_5181	silent_mutation	I10132766	no
I	10131041	T	A	71	35	36	50.7%	3.5003E-14	snp_4580	silent_mutation	I10131041	no
IV	12322246	G	A	75	37	38	50.67%	6.2293E-15	snp_4456	silent_mutation	IV12322246	no
I	10132441	T	A	160	79	81	50.62%	4.2212E-31	snp_10282	silent_mutation	I10132441	no
X	12277011	T	G	81	40	41	50.62%	4.6768E-16	snp_6126	silent_mutation	X12277011	no
X	295227	A	T	93	46	47	50.54%	2.6362E-18	snp_4419	silent_mutation	X295227	no
X	11886385	A	-C	329	163	166	50.46%	5.8361E-58	del_567	silent_mutation	X11886385	no
X	4028301	T	A	139	69	70	50.36%	6.3105E-27	snp_4871	silent_mutation	X4028301	no
I	1077043	A	C	12	6	6	50%	6.865E-3	snp_3595	silent_mutation	I1077043	no
I	1481185	C	T	18	7	7	50%	2.8986E-3	snp_2813	silent_mutation	I1481185	no
I	2609545	C	T	8	4	4	50%	3.8462E-2	snp_8922	silent_mutation	I2609545	no
I	4546465	G	A	16	7	7	50%	2.8986E-3	snp_6237	silent_mutation	I4546465	no
I	5918163	G	T	14	7	7	50%	2.8986E-3	snp_5453	silent_mutation	I5918163	no
II	696864	G	T	48	20	20	50%	3.8991E-8	snp_9288	silent_mutation	II696864	no
II	857186	A	G	18	9	9	50%	5.1645E-4	snp_8412	silent_mutation	II857186	no
II	3465849	A	T	42	21	21	50%	1.6451E-8	snp_10329	silent_mutation	II3465849	no
II	4644964	A	C	56	28	28	50%	3.9143E-11	snp_8627	silent_mutation	II4644964	no
II	10784429	C	G	14	6	6	50%	6.865E-3	snp_7709	silent_mutation	II10784429	no
II	12333683	T	G	8	4	4	50%	3.8462E-2	snp_10466	silent_mutation	II12333683	no
II	13733237	G	T	12	6	6	50%	6.865E-3	snp_4610	silent_mutation	II13733237	no
III	327385	C	T	10	5	5	50%	1.6254E-2	snp_1679	silent_mutation	III327385	no
III	470878	C	A	12	6	6	50%	6.865E-3	snp_7841	silent_mutation	III470878	no
III	5357371	C	T	14	7	7	50%	2.8986E-3	snp_5362	silent_mutation	III5357371	no
III	12627420	A	G	8	4	4	50%	3.8462E-2	snp_709	silent_mutation	III12627420	no
III	13588348	G	T	8	4	4	50%	3.8462E-2	snp_657	silent_mutation	III13588348	no
III	13588436	T	C	12	6	6	50%	6.865E-3	snp_5890	silent_mutation	III13588436	no
IV	1808759	G	T	24	12	12	50%	3.8815E-5	snp_10332	silent_mutation	IV1808759	no
IV	2756399	A	G	17	8	8	50%	1.2236E-3	snp_2242	silent_mutation	IV2756399	no
IV	6006115	G	C	144	72	72	50%	1.262E-27	snp_9450	silent_mutation	IV6006115	no
IV	14553633	T	G	36	18	18	50%	2.1904E-7	snp_7675	synonymous_codon	IV14553633	no
V	260479	A	G	19	8	8	50%	1.2236E-3	snp_9409	silent_mutation	V260479	no
V	1816617	C	T	8	4	4	50%	3.8462E-2	snp_6846	silent_mutation	V1816617	no
V	3085675	G	A	40	20	20	50%	3.8991E-8	snp_6151	silent_mutation	V3085675	no
V	7913807	T	C	12	6	6	50%	6.865E-3	snp_7087	silent_mutation	V7913807	no
V	13647341	A	G	63	27	27	50%	9.2779E-11	snp_8978	silent_mutation	V13647341	no
V	17386537	A	T	16	8	8	50%	1.2236E-3	snp_3834	silent_mutation	V17386537	no
X	1945705	G	T	12	6	6	50%	6.865E-3	snp_5119	silent_mutation	X1945705	no
X	1945745	G	T	12	6	6	50%	6.865E-3	snp_1530	silent_mutation	X1945745	no
X	4029251	T	A	14	7	7	50%	2.8986E-3	snp_9862	silent_mutation	X4029251	no
X	4029339	T	A	20	10	10	50%	2.1796E-4	snp_2830	silent_mutation	X4029339	no
X	4030775	A	T	56	28	28	50%	3.9143E-11	snp_10646	silent_mutation	X4030775	no
X	4054201	A	G	16	8	8	50%	1.2236E-3	snp_9224	silent_mutation	X4054201	no
X	8207236	C	G	10	5	5	50%	1.6254E-2	snp_724	silent_mutation	X8207236	no
X	14335685	A	C	15	6	6	50%	6.865E-3	snp_3042	synonymous_codon	X14335685	no
I	8859	A	+G	8	5	5	50%	1.7544E-2	ins_931	silent_mutation	I8859	no
I	3515081	T	-TGGA	22	11	11	50%	1.8019E-4	del_722	silent_mutation	I3515081	no
II	7883600	T	+A	11	5	5	50%	2.1073E-2	ins_1291	silent_mutation	II7883600	no
III	13221173	T	-A	15	12	12	50%	5.0681E-5	del_376	silent_mutation	III13221173	no
IV	2666150	G	+A	9	4	4	50%	4.7826E-2	ins_39	silent_mutation	IV2666150	no
V	133861	C	+T	8	4	4	50%	4.6584E-2	ins_1422	silent_mutation	V133861	no
X	648649	A	+G	22	10	10	50%	3.5253E-4	ins_616	silent_mutation	X648649	no
X	1887361	A	-TT	9	5	5	50%	2.037E-2	del_422	silent_mutation	X1887361	no
X	4030949	T	-A	8	6	6	50%	7.971E-3	del_469	silent_mutation	X4030949	no
X	16644804	A	-G	15	11	11	50%	1.1933E-4	del_649	silent_mutation	X16644804	no
III	10225475	A	T	499	250	249	49.9%	6.4486E-94	snp_1123	silent_mutation	III10225475	no
X	4027699	T	A	247	124	123	49.8%	1.0859E-46	snp_6490	silent_mutation	X4027699	no
II	3289311	A	C	182	91	90	49.72%	2.5373E-34	snp_4631	silent_mutation	II3289311	no
V	14767095	C	+T	154	73	72	49.66%	1.6831E-25	ins_1538	silent_mutation	V14767095	no
X	11886360	A	-T	286	139	137	49.64%	9.7227E-48	del_390	frameshift_variant	X11886360	no
I	1006	C	T	113	57	56	49.56%	1.4038E-21	snp_8863	silent_mutation	I1006	no
IV	13549438	A	T	1656	837	819	49.46%	5.6893E-304	snp_658	silent_mutation	IV13549438	no
IV	6006077	C	T	174	88	86	49.43%	8.9677E-33	snp_3996	silent_mutation	IV6006077	no
X	2062750	C	T	77	39	38	49.35%	7.8163E-15	snp_128	silent_mutation	X2062750	no
I	10131991	T	A	640	325	315	49.22%	3.3033E-118	snp_5028	silent_mutation	I10131991	no
I	3391381	C	T	59	30	29	49.15%	1.8424E-11	snp_4297	silent_mutation	I3391381	no
II	1452435	A	+T	56	28	27	49.09%	5.7096E-10	ins_1108	silent_mutation	II1452435	no
I	10132641	T	A	541	276	265	48.98%	2.0203E-99	snp_651	silent_mutation	I10132641	no
I	3765546	C	G	95	48	46	48.94%	8.7581E-18	snp_2867	silent_mutation	I3765546	no
X	8182038	T	G	137	70	67	48.91%	1.3206E-25	snp_3302	silent_mutation	X8182038	no
I	10132443	T	A	164	84	80	48.78%	1.9803E-30	snp_8361	silent_mutation	I10132443	no
I	10132741	T	A	1127	576	548	48.75%	4.2444E-202	snp_9225	silent_mutation	I10132741	no
X	14908799	A	C	345	141	134	48.73%	1.6005E-50	snp_9072	silent_mutation	X14908799	no
X	4030112	T	A	39	20	19	48.72%	1.0268E-7	snp_9685	silent_mutation	X4030112	no
III	10225472	A	G	494	252	239	48.68%	1.3916E-89	snp_9038	silent_mutation	III10225472	no
X	9460268	C	T	74	38	36	48.65%	4.8851E-14	snp_4565	conservative_missense_codon	X9460268	no
II	6163801	G	A	31	16	15	48.39%	3.2298E-6	snp_9846	silent_mutation	II6163801	no
III	7422523	C	T	58	30	28	48.28%	4.8441E-11	snp_6746	silent_mutation	III7422523	no
IV	8578161	T	+A	29	15	14	48.28%	1.727E-5	ins_95	silent_mutation	IV8578161	no
X	13831079	A	+C	27	15	14	48.28%	1.6028E-5	ins_877	silent_mutation	X13831079	no
X	10365906	G	A	830	430	400	48.19%	4.1091E-149	snp_10291	silent_mutation	X10365906	no
X	6780029	A	-TTTGAAAATTT	27	14	13	48.15%	3.8184E-5	del_496	silent_mutation	X6780029	no
I	7780167	T	A	25	13	12	48%	4.2836E-5	snp_8734	silent_mutation	I7780167	no
II	1451693	T	G	25	13	12	48%	4.2836E-5	snp_5136	silent_mutation	II1451693	no
IV	8575289	G	A	30	13	12	48%	4.2836E-5	snp_6983	silent_mutation	IV8575289	no
I	10131941	T	A	542	282	259	47.87%	1.2932E-96	snp_8248	silent_mutation	I10131941	no
I	10132743	T	A	1114	580	532	47.84%	3.4099E-195	snp_69	silent_mutation	I10132743	no
V	6085148	A	G	23	12	11	47.83%	1.0135E-4	snp_1228	silent_mutation	V6085148	no
X	4029387	T	A	23	12	11	47.83%	1.0135E-4	snp_277	silent_mutation	X4029387	no
I	4463743	C	+A	15	12	11	47.83%	1.2791E-4	ins_967	silent_mutation	I4463743	no
X	9463887	G	A	91	47	43	47.78%	1.4335E-16	snp_6323	conservative_missense_codon	X9463887	no
V	8329408	A	C	67	35	32	47.76%	1.7027E-12	snp_8946	silent_mutation	V8329408	no
X	12279147	T	A	90	46	42	47.73%	3.3945E-16	snp_10477	silent_mutation	X12279147	no
IV	13549437	A	T	1608	841	767	47.7%	6.9855E-282	snp_6441	silent_mutation	IV13549437	no
II	1985612	T	G	21	11	10	47.62%	2.3971E-4	snp_9295	silent_mutation	II1985612	no
II	4644986	A	C	22	11	10	47.62%	2.3971E-4	snp_7920	silent_mutation	II4644986	no
IV	4343575	A	G	21	11	10	47.62%	2.3971E-4	snp_6543	silent_mutation	IV4343575	no
X	15621074	G	-A	11	11	10	47.62%	2.3971E-4	del_628	silent_mutation	X15621074	no
X	11442757	C	T	142	73	66	47.48%	4.7428E-25	snp_10396	silent_mutation	X11442757	no
I	10949886	A	G	157	82	74	47.44%	5.3025E-28	snp_3503	silent_mutation	I10949886	no
II	3289226	G	T	119	61	55	47.41%	5.6317E-21	snp_2263	silent_mutation	II3289226	no
IV	6006073	C	T	173	91	82	47.4%	5.9282E-31	snp_971	silent_mutation	IV6006073	no
III	6979970	C	G	38	20	18	47.37%	2.68E-7	snp_6001	silent_mutation	III6979970	no
V	8395316	G	A	39	20	18	47.37%	2.68E-7	snp_2824	silent_mutation	V8395316	no
III	5618235	A	+C	18	10	9	47.37%	8.8132E-4	ins_333	silent_mutation	III5618235	no
X	8602963	A	-T	19	10	9	47.37%	9.1169E-4	del_531	silent_mutation	X8602963	no
I	4543796	C	T	55	29	26	47.27%	2.9965E-10	snp_4938	silent_mutation	I4543796	no
IV	5299232	G	C	95	48	43	47.25%	1.5824E-16	snp_10145	silent_mutation	IV5299232	no
IV	4015113	A	C	36	19	17	47.22%	6.3405E-7	snp_6252	silent_mutation	IV4015113	no
I	13273370	G	A	360	190	169	47.08%	5.2894E-63	snp_3649	silent_mutation	I13273370	no
II	1455052	T	C	17	9	8	47.06%	1.3389E-3	snp_9017	silent_mutation	II1455052	no
V	1254572	A	T	17	9	8	47.06%	1.3389E-3	snp_1211	silent_mutation	V1254572	no
V	14657234	A	+G	16	9	8	47.06%	1.949E-3	ins_1533	silent_mutation	V14657234	no
V	16449949	C	A	252	132	117	46.99%	8.5042E-44	snp_405	silent_mutation	V16449949	no
II	6163803	T	C	32	17	15	46.88%	3.5464E-6	snp_5687	silent_mutation	II6163803	no
IV	3705581	A	G	32	17	15	46.88%	3.5464E-6	snp_3988	silent_mutation	IV3705581	no
X	17311568	T	C	222	118	104	46.85%	5.6525E-39	snp_9026	silent_mutation	X17311568	no
I	3515128	G	A	47	25	22	46.81%	9.3895E-9	snp_1289	silent_mutation	I3515128	no
I	848	A	T	169	90	79	46.75%	9.5649E-30	snp_1649	silent_mutation	I848	no
IV	8575015	A	G	86	41	36	46.75%	6.58E-14	snp_6971	silent_mutation	IV8575015	no
II	3833535	C	A	137	73	64	46.72%	3.2306E-24	snp_10278	silent_mutation	II3833535	no
IV	9765103	C	-T	146	81	71	46.71%	3.8743E-25	del_105	silent_mutation	IV9765103	no
III	3034621	C	G	16	8	7	46.67%	3.1609E-3	snp_1225	silent_mutation	III3034621	no
III	6685707	C	A	15	8	7	46.67%	3.1609E-3	snp_4454	silent_mutation	III6685707	no
V	5257008	C	G	30	16	14	46.67%	8.3837E-6	snp_3545	silent_mutation	V5257008	no
V	6088346	A	T	15	8	7	46.67%	3.1609E-3	snp_2434	silent_mutation	V6088346	no
V	14757456	C	T	197	104	91	46.67%	3.7535E-34	snp_9382	silent_mutation	V14757456	no
V	17344299	G	A	15	8	7	46.67%	3.1609E-3	snp_8962	silent_mutation	V17344299	no
V	17363623	G	A	17	8	7	46.67%	3.1609E-3	snp_7450	silent_mutation	V17363623	no
X	4294851	C	A	19	8	7	46.67%	3.1609E-3	snp_2956	silent_mutation	X4294851	no
X	15958405	C	A	45	24	21	46.67%	2.2206E-8	snp_1056	silent_mutation	X15958405	no
V	18129223	C	+GAA	17	8	7	46.67%	4.4505E-3	ins_1580	silent_mutation	V18129223	no
IV	12323438	C	A	30	15	13	46.43%	1.9812E-5	snp_5117	silent_mutation	IV12323438	no
IV	1870750	C	-A	20	15	13	46.43%	2.6443E-5	del_21	silent_mutation	IV1870750	no
IV	13969958	G	T	41	22	19	46.34%	1.2413E-7	snp_9605	silent_mutation	IV13969958	no
IV	9764956	T	C	151	80	69	46.31%	5.2616E-26	snp_8123	silent_mutation	IV9764956	no
X	13795301	C	T	175	94	81	46.29%	2.0646E-30	snp_8902	silent_mutation	X13795301	no
I	10132891	T	A	561	302	259	46.17%	9.3077E-96	snp_9985	silent_mutation	I10132891	no
II	2908849	A	C	27	14	12	46.15%	4.6796E-5	snp_10280	silent_mutation	II2908849	no
II	13733203	A	G	13	7	6	46.15%	7.4534E-3	snp_8085	silent_mutation	II13733203	no
X	693692	A	C	15	7	6	46.15%	7.4534E-3	snp_1550	silent_mutation	X693692	no
I	13819548	C	-A	13	7	6	46.15%	9.828E-3	del_782	silent_mutation	I13819548	no
V	11782175	G	-C	12	7	6	46.15%	9.5308E-3	del_1104	silent_mutation	V11782175	no
IV	6359838	A	G	115	62	53	46.09%	4.1965E-20	snp_2878	silent_mutation	IV6359838	no
IV	5691230	G	-TC	545	294	251	46.06%	1.3521E-86	del_58	silent_mutation	IV5691230	no
X	16883347	T	-C	33	27	23	46%	6.8457E-9	del_654	silent_mutation	X16883347	no
III	8897827	A	C	196	100	85	45.95%	7.9376E-32	snp_10419	silent_mutation	III8897827	no
V	6295428	A	T	38	20	17	45.95%	6.9312E-7	snp_9028	silent_mutation	V6295428	no
X	3440692	T	C	37	20	17	45.95%	6.9312E-7	snp_6052	silent_mutation	X3440692	no
X	8602731	G	-A	37	20	17	45.95%	1.7118E-6	del_521	silent_mutation	X8602731	no
I	232066	C	A	146	79	67	45.89%	3.2273E-25	snp_10055	conservative_missense_codon	I232066	no
I	11630003	C	T	86	46	39	45.88%	5.9761E-15	snp_5886	silent_mutation	I11630003	no
V	2083638	A	T	48	26	22	45.83%	1.0268E-8	snp_9162	silent_mutation	V2083638	no
V	19008468	T	G	26	13	11	45.83%	1.1047E-4	snp_9939	silent_mutation	V19008468	no
IV	11616651	C	A	131	71	60	45.8%	1.2178E-22	snp_7463	silent_mutation	IV11616651	no
II	3833528	G	A	129	70	59	45.74%	2.8791E-22	snp_6051	silent_mutation	II3833528	no
III	7447154	G	A	78	38	32	45.71%	2.2536E-12	snp_7316	silent_mutation	III7447154	no
IV	5691279	G	-TC	493	266	224	45.71%	2.9218E-77	del_60	silent_mutation	IV5691279	no
IV	15059535	C	-T	71	38	32	45.71%	1.292E-11	del_152	silent_mutation	IV15059535	no
I	10132643	T	A	559	303	255	45.7%	4.6287E-94	snp_8024	silent_mutation	I10132643	no
I	10951585	G	A	184	100	84	45.65%	2.0554E-31	snp_7714	silent_mutation	I10951585	no
III	7407192	T	A	46	25	21	45.65%	2.4256E-8	snp_5690	silent_mutation	III7407192	no
II	696764	A	T	57	31	26	45.61%	3.594E-10	snp_824	silent_mutation	II696764	no
III	8127905	G	T	57	31	26	45.61%	3.594E-10	snp_2170	silent_mutation	III8127905	no
X	15854245	T	C	57	31	26	45.61%	3.594E-10	snp_7707	silent_mutation	X15854245	no
I	10132466	T	A	217	117	98	45.58%	1.5804E-36	snp_7612	silent_mutation	I10132466	no
V	14078242	T	A	156	85	71	45.51%	1.2369E-26	snp_9031	silent_mutation	V14078242	no
I	12093905	T	A	11	6	5	45.45%	1.7544E-2	snp_1899	silent_mutation	I12093905	no
I	14019014	G	A	12	6	5	45.45%	1.7544E-2	snp_1015	silent_mutation	I14019014	no
II	6163805	T	C	33	18	15	45.45%	3.8647E-6	snp_4347	silent_mutation	II6163805	no
II	12650860	G	T	33	18	15	45.45%	3.8647E-6	snp_6781	silent_mutation	II12650860	no
III	578452	T	A	66	36	30	45.45%	1.2581E-11	snp_3139	silent_mutation	III578452	no
III	3194765	G	T	33	18	15	45.45%	3.8647E-6	snp_4703	silent_mutation	III3194765	no
IV	1440961	A	G	11	6	5	45.45%	1.7544E-2	snp_5721	silent_mutation	IV1440961	no
IV	15190021	T	A	11	6	5	45.45%	1.7544E-2	snp_4798	silent_mutation	IV15190021	no
V	3256258	T	G	11	6	5	45.45%	1.7544E-2	snp_353	silent_mutation	V3256258	no
V	7913842	T	C	11	6	5	45.45%	1.7544E-2	snp_7023	silent_mutation	V7913842	no
V	17937695	T	C	22	12	10	45.45%	2.6061E-4	snp_1520	silent_mutation	V17937695	no
X	6287676	A	G	11	6	5	45.45%	1.7544E-2	snp_6192	silent_mutation	X6287676	no
X	12278719	G	A	145	78	65	45.45%	1.9731E-24	snp_9998	silent_mutation	X12278719	no
X	17446497	T	C	22	12	10	45.45%	2.6061E-4	snp_7396	silent_mutation	X17446497	no
III	7236629	T	-GGG	17	6	5	45.45%	2.3166E-2	del_278	silent_mutation	III7236629	no
III	7447181	G	A	152	83	69	45.39%	6.9094E-26	snp_10560	silent_mutation	III7447181	no
I	10131916	T	A	596	323	268	45.35%	1.208E-98	snp_3047	silent_mutation	I10131916	no
II	3591067	C	T	53	29	24	45.28%	2.005E-9	snp_3946	silent_mutation	II3591067	no
I	10132691	T	A	848	462	382	45.26%	2.8883E-140	snp_8511	silent_mutation	I10132691	no
V	7921869	T	C	179	98	81	45.25%	2.9668E-30	snp_3429	silent_mutation	V7921869	no
I	10132041	T	A	882	483	399	45.24%	1.8384E-146	snp_8223	silent_mutation	I10132041	no
IV	7595821	G	A	146	80	66	45.21%	9.1171E-25	snp_2892	synonymous_codon	IV7595821	no
V	15321696	G	A	31	17	14	45.16%	9.1194E-6	snp_5972	silent_mutation	V15321696	no
X	15807938	C	T	1420	777	639	45.13%	2.039E-231	snp_5188	silent_mutation	X15807938	no
I	10131043	T	A	71	39	32	45.07%	2.4568E-12	snp_4479	silent_mutation	I10131043	no
II	229	T	A	145	78	64	45.07%	5.0889E-24	snp_7851	silent_mutation	II229	no
IV	11610604	T	G	21	11	9	45%	6.1425E-4	snp_3011	silent_mutation	IV11610604	no
X	14210322	A	C	21	11	9	45%	6.1425E-4	snp_8640	silent_mutation	X14210322	no
III	7434767	G	C	69	38	31	44.93%	5.8009E-12	snp_8471	silent_mutation	III7434767	no
X	14908775	A	T	167	92	75	44.91%	5.1592E-28	snp_9885	silent_mutation	X14908775	no
X	11788598	C	A	594	327	266	44.86%	1.1448E-97	snp_9463	silent_mutation	X11788598	no
I	12093988	T	C	38	21	17	44.74%	7.5297E-7	snp_8043	silent_mutation	I12093988	no
X	4027951	T	A	327	181	146	44.65%	7.6158E-54	snp_4759	silent_mutation	X4027951	no
IV	6717442	A	T	65	36	29	44.62%	3.2317E-11	snp_5510	silent_mutation	IV6717442	no
I	10132016	T	A	676	374	301	44.59%	2.7693E-110	snp_4399	silent_mutation	I10132016	no
IV	9765093	T	C	157	87	70	44.59%	3.7892E-26	snp_10630	silent_mutation	IV9765093	no
X	4028001	T	A	152	82	66	44.59%	1.0823E-24	snp_8571	silent_mutation	X4028001	no
I	10131006	T	G	92	51	41	44.57%	1.387E-15	snp_4873	silent_mutation	I10131006	no
I	10132666	T	A	635	352	282	44.48%	2.6431E-103	snp_10281	silent_mutation	I10132666	no
I	2211675	A	C	16	5	4	44.44%	4.1176E-2	snp_9947	silent_mutation	I2211675	no
I	11481307	G	A	19	10	8	44.44%	1.4461E-3	snp_203	silent_mutation	I11481307	no
I	12093895	A	T	9	5	4	44.44%	4.1176E-2	snp_9683	silent_mutation	I12093895	no
I	12094054	A	T	9	5	4	44.44%	4.1176E-2	snp_10151	silent_mutation	I12094054	no
I	12094133	A	C	18	10	8	44.44%	1.4461E-3	snp_1324	silent_mutation	I12094133	no
I	14326887	G	C	10	5	4	44.44%	4.1176E-2	snp_8981	silent_mutation	I14326887	no
III	7431020	T	A	9	5	4	44.44%	4.1176E-2	snp_5961	silent_mutation	III7431020	no
III	10732540	A	G	9	5	4	44.44%	4.1176E-2	snp_2604	silent_mutation	III10732540	no
III	13599062	G	T	9	5	4	44.44%	4.1176E-2	snp_9418	silent_mutation	III13599062	no
IV	6612199	T	G	63	35	28	44.44%	7.6248E-11	snp_3371	silent_mutation	IV6612199	no
V	4337307	T	C	18	10	8	44.44%	1.4461E-3	snp_545	silent_mutation	V4337307	no
V	7719821	A	T	9	5	4	44.44%	4.1176E-2	snp_683	silent_mutation	V7719821	no
V	12768718	G	C	54	30	24	44.44%	2.1774E-9	snp_7983	silent_mutation	V12768718	no
V	13645762	T	C	18	10	8	44.44%	1.4461E-3	snp_6274	silent_mutation	V13645762	no
V	13645763	T	G	18	10	8	44.44%	1.4461E-3	snp_2747	silent_mutation	V13645763	no
V	13645827	T	G	45	25	20	44.44%	6.2178E-8	snp_1331	silent_mutation	V13645827	no
V	14358620	T	G	13	5	4	44.44%	4.1176E-2	snp_4852	silent_mutation	V14358620	no
V	17960690	A	G	27	15	12	44.44%	5.0681E-5	snp_1622	silent_mutation	V17960690	no
X	1887325	T	G	9	5	4	44.44%	4.1176E-2	snp_3973	silent_mutation	X1887325	no
X	1887328	A	G	9	5	4	44.44%	4.1176E-2	snp_2253	silent_mutation	X1887328	no
X	1887358	A	G	9	5	4	44.44%	4.1176E-2	snp_10570	silent_mutation	X1887358	no
X	6287624	A	T	9	5	4	44.44%	4.1176E-2	snp_2720	silent_mutation	X6287624	no
X	6287626	C	G	9	5	4	44.44%	4.1176E-2	snp_5264	silent_mutation	X6287626	no
X	6287629	G	A	9	5	4	44.44%	4.1176E-2	snp_845	silent_mutation	X6287629	no
I	2112630	T	-A	18	10	8	44.44%	2.076E-3	del_711	silent_mutation	I2112630	no
I	11761037	G	+T	9	5	4	44.44%	4.7826E-2	ins_1026	silent_mutation	I11761037	no
III	2500140	G	-A	9	5	4	44.44%	4.7826E-2	del_199	silent_mutation	III2500140	no
X	4031046	A	+T	9	5	4	44.44%	4.7826E-2	ins_683	silent_mutation	X4031046	no
X	4030750	A	T	89	49	39	44.32%	7.7239E-15	snp_6149	silent_mutation	X4030750	no
V	20332405	A	T	52	29	23	44.23%	5.1348E-9	snp_8613	silent_mutation	V20332405	no
X	4028933	C	A	97	53	42	44.21%	6.3812E-16	snp_1783	silent_mutation	X4028933	no
X	4027976	T	A	351	196	155	44.16%	5.5374E-57	snp_8617	silent_mutation	X4027976	no
II	697578	T	C	25	14	11	44%	1.1933E-4	snp_6684	silent_mutation	II697578	no
II	875575	G	A	180	98	77	44%	1.2939E-28	snp_4644	silent_mutation	II875575	no
III	12196426	T	+G	21	14	11	44%	1.7351E-4	ins_546	silent_mutation	III12196426	no
V	17564111	G	+A	52	28	22	44%	3.8057E-8	ins_1570	silent_mutation	V17564111	no
IV	6006046	C	T	192	107	84	43.98%	3.744E-31	snp_3764	silent_mutation	IV6006046	no
V	16708332	C	T	1429	799	626	43.93%	2.801E-225	snp_981	silent_mutation	V16708332	no
II	215	A	C	140	78	61	43.88%	8.5998E-23	snp_2352	silent_mutation	II215	no
I	63097	A	T	16	9	7	43.75%	3.3988E-3	snp_8705	silent_mutation	I63097	no
III	12469286	T	G	32	18	14	43.75%	9.8512E-6	snp_6415	silent_mutation	III12469286	no
V	6299703	T	G	16	9	7	43.75%	3.3988E-3	snp_3119	silent_mutation	V6299703	no
V	18189091	T	G	17	9	7	43.75%	3.3988E-3	snp_2323	silent_mutation	V18189091	no
X	6573288	A	C	23	9	7	43.75%	3.3988E-3	snp_7651	silent_mutation	X6573288	no
V	3741217	A	+G	18	9	7	43.75%	4.8126E-3	ins_1450	silent_mutation	V3741217	no
V	14348415	T	+AC	37	27	21	43.75%	5.1992E-8	ins_1530	silent_mutation	V14348415	no
V	14348418	T	-C	48	27	21	43.75%	7.9107E-8	del_1120	silent_mutation	V14348418	no
X	1375387	A	G	366	206	160	43.72%	1.1403E-58	snp_1838	silent_mutation	X1375387	no
V	19528631	G	A	103	58	45	43.69%	5.7107E-17	snp_2764	silent_mutation	V19528631	no
IV	5878241	G	A	95	53	41	43.62%	1.6298E-15	snp_1665	silent_mutation	IV5878241	no
II	696860	G	A	39	22	17	43.59%	8.1342E-7	snp_2309	silent_mutation	II696860	no
X	4056406	G	-T	100	57	44	43.56%	1.1624E-15	del_474	silent_mutation	X4056406	no
X	868213	C	A	108	61	47	43.52%	1.1118E-17	snp_261	silent_mutation	X868213	no
I	4463748	T	G	23	13	10	43.48%	2.8066E-4	snp_5869	silent_mutation	I4463748	no
I	12492753	G	C	46	26	20	43.48%	6.7171E-8	snp_5419	non_conservative_missense_codon	I12492753	no
II	1451690	A	G	23	13	10	43.48%	2.8066E-4	snp_9233	silent_mutation	II1451690	no
IV	15189469	A	T	23	13	10	43.48%	2.8066E-4	snp_7383	silent_mutation	IV15189469	no
X	8066456	T	G	23	13	10	43.48%	2.8066E-4	snp_3373	silent_mutation	X8066456	no
I	11298166	A	-C	26	13	10	43.48%	3.8387E-4	del_770	silent_mutation	I11298166	no
I	10132043	T	A	888	502	386	43.47%	1.9406E-140	snp_129	silent_mutation	I10132043	no
I	11629966	G	A	99	56	43	43.43%	3.1724E-16	snp_9842	silent_mutation	I11629966	no
X	4027849	T	A	328	185	142	43.43%	4.5623E-52	snp_2465	silent_mutation	X4027849	no
I	10952743	A	G	260	146	112	43.41%	3.3389E-41	snp_5660	silent_mutation	I10952743	no
III	13243487	A	G	186	103	79	43.41%	2.958E-29	snp_4866	silent_mutation	III13243487	no
II	385	T	A	87	47	36	43.37%	1.0957E-13	snp_1798	silent_mutation	II385	no
III	8190056	T	G	60	34	26	43.33%	4.5813E-10	snp_10537	silent_mutation	III8190056	no
I	3990224	T	A	330	185	141	43.25%	1.1637E-51	snp_3838	silent_mutation	I3990224	no
III	10934951	T	G	37	21	16	43.24%	1.9143E-6	snp_5826	silent_mutation	III10934951	no
V	18980126	T	A	37	21	16	43.24%	1.9143E-6	snp_2079	silent_mutation	V18980126	no
II	875582	G	A	179	99	75	43.1%	9.1228E-28	snp_9812	silent_mutation	II875582	no
X	10361547	A	T	207	118	89	43%	8.2625E-33	snp_6796	silent_mutation	X10361547	no
X	10361572	A	T	580	329	248	42.98%	3.0412E-90	snp_10401	silent_mutation	X10361572	no
I	13404682	A	T	140	80	60	42.86%	2.5613E-22	snp_10220	silent_mutation	I13404682	no
II	632845	G	C	28	16	12	42.86%	5.4482E-5	snp_10389	silent_mutation	II632845	no
II	697428	T	C	15	8	6	42.86%	7.971E-3	snp_3015	silent_mutation	II697428	no
II	1969431	T	G	21	12	9	42.86%	6.592E-4	snp_3618	silent_mutation	II1969431	no
II	3928437	T	G	35	20	15	42.86%	4.5018E-6	snp_6540	silent_mutation	II3928437	no
III	3800803	T	G	14	8	6	42.86%	7.971E-3	snp_8126	silent_mutation	III3800803	no
III	13183775	T	C	15	8	6	42.86%	7.971E-3	snp_6216	silent_mutation	III13183775	no
IV	6704367	T	A	91	52	39	42.86%	9.7625E-15	snp_7410	silent_mutation	IV6704367	no
V	1243126	C	G	10	4	3	42.86%	9.6154E-2	snp_175	silent_mutation	V1243126	no
V	2083619	C	A	49	28	21	42.86%	3.0726E-8	snp_2365	silent_mutation	V2083619	no
V	6171778	T	C	70	40	30	42.86%	1.7321E-11	snp_10679	synonymous_codon	V6171778	no
V	13645680	C	A	9	4	3	42.86%	9.6154E-2	snp_1138	silent_mutation	V13645680	no
V	19524453	A	T	15	8	6	42.86%	7.971E-3	snp_3630	silent_mutation	V19524453	no
X	4026631	C	A	8	4	3	42.86%	9.6154E-2	snp_891	silent_mutation	X4026631	no
X	4028334	T	C	42	24	18	42.86%	3.7193E-7	snp_2246	silent_mutation	X4028334	no
I	12094146	C	+A	15	8	6	42.86%	1.0098E-2	ins_1039	silent_mutation	I12094146	no
II	2570269	C	+TT	14	8	6	42.86%	1.0098E-2	ins_1117	silent_mutation	II2570269	no
I	10950959	A	G	173	99	74	42.77%	2.3191E-27	snp_5967	silent_mutation	I10950959	no
I	10950401	G	A	110	63	47	42.73%	1.2953E-17	snp_7793	silent_mutation	I10950401	no
II	694938	T	C	211	121	90	42.65%	4.0843E-33	snp_6905	silent_mutation	II694938	no
III	7452661	G	A	61	35	26	42.62%	4.9329E-10	snp_7969	silent_mutation	III7452661	no
I	10132066	T	A	782	446	331	42.6%	5.3699E-120	snp_3799	silent_mutation	I10132066	no
V	265044	A	+G	120	69	51	42.5%	5.4738E-18	ins_1424	silent_mutation	V265044	no
IV	9764983	A	G	139	80	59	42.45%	6.4964E-22	snp_9371	silent_mutation	IV9764983	no
V	6295437	C	G	33	19	14	42.42%	1.0577E-5	snp_3759	silent_mutation	V6295437	no
X	15096011	G	T	66	38	28	42.42%	9.5854E-11	snp_1065	conservative_missense_codon	X15096011	no
III	1252080	A	C	535	307	226	42.4%	4.6511E-82	snp_8173	silent_mutation	III1252080	no
IV	2828619	G	A	159	87	64	42.38%	1.0434E-23	snp_4112	silent_mutation	IV2828619	no
II	14019873	A	G	60	34	25	42.37%	1.16E-9	snp_3210	silent_mutation	II14019873	no
II	696815	G	A	85	49	36	42.35%	1.2718E-13	snp_8786	silent_mutation	II696815	no
IV	6006018	A	T	197	113	83	42.35%	1.5177E-30	snp_2839	silent_mutation	IV6006018	no
I	3515205	A	G	26	15	11	42.31%	1.2791E-4	snp_8546	silent_mutation	I3515205	no
III	5355920	A	G	130	75	55	42.31%	1.85E-20	snp_7966	silent_mutation	III5355920	no
V	20413534	T	G	26	15	11	42.31%	1.2791E-4	snp_6633	silent_mutation	V20413534	no
X	15809030	C	T	130	75	55	42.31%	1.85E-20	snp_8145	silent_mutation	X15809030	no
III	7445599	T	G	515	295	216	42.27%	2.0918E-78	snp_9281	silent_mutation	III7445599	no
II	2881192	T	C	102	59	43	42.16%	3.9685E-16	snp_4318	silent_mutation	II2881192	no
II	369	A	G	115	66	48	42.11%	6.3726E-18	snp_383	silent_mutation	II369	no
III	1301189	A	G	19	11	8	42.11%	1.5455E-3	snp_8084	silent_mutation	III1301189	no
III	9348295	G	T	57	33	24	42.11%	2.7262E-9	snp_5905	silent_mutation	III9348295	no
I	1028	G	A	119	69	50	42.02%	1.2383E-18	snp_8179	silent_mutation	I1028	no
I	14699387	C	G	50	29	21	42%	3.2974E-8	snp_3198	synonymous_codon	I14699387	no
II	3833563	T	C	143	83	60	41.96%	3.1933E-22	snp_441	conservative_missense_codon	II3833563	no
V	11481317	C	T	112	65	47	41.96%	1.4983E-17	snp_6469	silent_mutation	V11481317	no
IV	7598903	T	A	31	18	13	41.94%	2.4825E-5	snp_10527	silent_mutation	IV7598903	no
V	16507	C	-T	21	18	13	41.94%	2.8029E-5	del_1016	silent_mutation	V16507	no
V	4378466	A	-TT	20	18	13	41.94%	2.8029E-5	del_1055	silent_mutation	V4378466	no
II	3833554	A	C	141	82	59	41.84%	7.5071E-22	snp_3660	silent_mutation	II3833554	no
I	10132716	T	A	877	510	365	41.71%	1.1324E-131	snp_4602	silent_mutation	I10132716	no
I	10947281	C	T	16	7	5	41.67%	1.8634E-2	snp_2649	silent_mutation	I10947281	no
II	697710	C	T	12	7	5	41.67%	1.8634E-2	snp_6066	silent_mutation	II697710	no
III	7423357	T	A	12	7	5	41.67%	1.8634E-2	snp_10589	silent_mutation	III7423357	no
III	7744070	C	A	48	28	20	41.67%	7.7415E-8	snp_4065	non_conservative_missense_codon	III7744070	no
IV	4327015	A	C	12	7	5	41.67%	1.8634E-2	snp_7325	silent_mutation	IV4327015	no
IV	6699114	A	G	96	56	40	41.67%	5.1522E-15	snp_1621	silent_mutation	IV6699114	no
V	1273653	A	T	12	7	5	41.67%	1.8634E-2	snp_6645	silent_mutation	V1273653	no
V	5009873	T	G	12	7	5	41.67%	1.8634E-2	snp_285	silent_mutation	V5009873	no
V	5010042	T	C	12	7	5	41.67%	1.8634E-2	snp_10080	silent_mutation	V5010042	no
V	14126931	G	C	12	7	5	41.67%	1.8634E-2	snp_8082	silent_mutation	V14126931	no
X	611395	T	G	36	21	15	41.67%	4.8188E-6	snp_6028	silent_mutation	X611395	no
X	13654547	A	G	12	7	5	41.67%	1.8634E-2	snp_4650	silent_mutation	X13654547	no
II	1084658	T	-G	17	7	5	41.67%	2.2727E-2	del_822	silent_mutation	II1084658	no
X	8182205	T	-C	65	42	30	41.67%	6.1001E-11	del_515	silent_mutation	X8182205	no
I	3171709	C	T	614	356	254	41.64%	8.5138E-92	snp_9853	silent_mutation	I3171709	no
X	8846734	A	T	113	66	47	41.59%	1.6073E-17	snp_2468	silent_mutation	X8846734	no
II	13985389	C	T	356	155	110	41.51%	4.1985E-40	snp_322	silent_mutation	II13985389	no
X	6287233	C	T	53	31	22	41.51%	1.5031E-8	snp_3984	silent_mutation	X6287233	no
II	2570767	A	T	32	17	12	41.38%	5.8193E-5	snp_7179	silent_mutation	II2570767	no
V	277422	A	+C	32	17	12	41.38%	9.0046E-5	ins_1426	silent_mutation	V277422	no
IV	6006004	C	T	208	122	86	41.35%	1.7927E-31	snp_1186	silent_mutation	IV6006004	no
IV	8578276	G	A	311	179	126	41.31%	8.5139E-46	snp_8522	silent_mutation	IV8578276	no
I	10470892	G	T	46	27	19	41.3%	1.8161E-7	snp_6609	stop_gained	I10470892	no
II	14019834	G	T	63	37	26	41.27%	5.6671E-10	snp_8584	silent_mutation	II14019834	no
II	697224	G	T	269	158	111	41.26%	2.0544E-40	snp_1614	silent_mutation	II697224	no
III	1261048	A	C	270	158	111	41.26%	2.0544E-40	snp_7671	silent_mutation	III1261048	no
I	10131016	T	A	80	47	33	41.25%	1.7683E-12	snp_7650	silent_mutation	I10131016	no
I	10131018	T	A	80	47	33	41.25%	1.7683E-12	snp_2447	silent_mutation	I10131018	no
II	15049048	G	A	34	20	14	41.18%	1.1295E-5	snp_1849	silent_mutation	II15049048	no
IV	10262515	A	T	34	20	14	41.18%	1.1295E-5	snp_1732	silent_mutation	IV10262515	no
IV	13549404	A	C	37	20	14	41.18%	1.1295E-5	snp_4362	silent_mutation	IV13549404	no
V	7081037	C	G	34	20	14	41.18%	1.1295E-5	snp_1951	silent_mutation	V7081037	no
V	17393911	A	T	102	60	42	41.18%	1.0715E-15	snp_2123	silent_mutation	V17393911	no
X	2058459	T	A	17	10	7	41.18%	3.6151E-3	snp_234	silent_mutation	X2058459	no
V	7797877	G	-CTTTACGATCAGCTTCTTACTTCCCAACT	17	10	7	41.18%	4.7006E-3	del_1078	silent_mutation	V7797877	no
III	8862587	T	C	124	73	51	41.13%	6.4929E-19	snp_3132	silent_mutation	III8862587	no
IV	8581822	A	G	676	397	277	41.1%	8.7992E-100	snp_2472	silent_mutation	IV8581822	no
III	3897453	T	-C	219	129	90	41.1%	3.9837E-31	del_222	silent_mutation	III3897453	no
X	7991031	A	-G	56	33	23	41.07%	1.8267E-8	del_510	silent_mutation	X7991031	no
I	14454278	C	G	95	56	39	41.05%	1.2948E-14	snp_6775	silent_mutation	I14454278	no
IV	16964454	C	T	81	46	32	41.03%	4.1488E-12	snp_237	silent_mutation	IV16964454	no
X	904126	G	C	39	23	16	41.03%	2.1927E-6	snp_7703	silent_mutation	X904126	no
III	9101295	A	G	105	62	43	40.95%	4.8825E-16	snp_4126	synonymous_codon	III9101295	no
I	4507501	A	G	22	13	9	40.91%	7.0165E-4	snp_6757	synonymous_codon	I4507501	no
II	9632399	C	T	22	13	9	40.91%	7.0165E-4	snp_4597	silent_mutation	II9632399	no
IV	15226902	C	A	22	13	9	40.91%	7.0165E-4	snp_8855	silent_mutation	IV15226902	no
I	10950321	A	-T	86	65	45	40.91%	2.544E-16	del_762	silent_mutation	I10950321	no
I	10131891	T	A	722	425	294	40.89%	9.3185E-106	snp_10545	silent_mutation	I10131891	no
V	19072502	T	G	71	42	29	40.85%	5.0108E-11	snp_7061	non_conservative_missense_codon	V19072502	no
III	3445418	G	A	125	74	51	40.8%	6.9422E-19	snp_5770	silent_mutation	III3445418	no
X	15810174	C	T	944	559	385	40.78%	3.2523E-138	snp_7952	silent_mutation	X15810174	no
IV	4419937	A	G	136	80	55	40.74%	2.6177E-20	snp_1819	silent_mutation	IV4419937	no
V	5215573	C	T	27	16	11	40.74%	1.362E-4	snp_10483	silent_mutation	V5215573	no
X	9606532	C	+A	27	16	11	40.74%	2.1011E-4	ins_819	silent_mutation	X9606532	no
II	12650008	G	T	64	38	26	40.62%	6.0487E-10	snp_3351	silent_mutation	II12650008	no
III	2783298	A	T	32	19	13	40.62%	2.6443E-5	snp_6204	silent_mutation	III2783298	no
IV	2859010	G	T	33	19	13	40.62%	2.6443E-5	snp_4568	silent_mutation	IV2859010	no
V	4378476	G	A	32	19	13	40.62%	2.6443E-5	snp_7696	silent_mutation	V4378476	no
V	4378469	C	-A	19	19	13	40.62%	2.6443E-5	del_1056	silent_mutation	V4378469	no
II	15049064	T	A	37	22	15	40.54%	5.1339E-6	snp_4058	silent_mutation	II15049064	no
V	5073956	T	A	222	132	90	40.54%	8.8578E-33	snp_3221	silent_mutation	V5073956	no
I	12093993	A	+T	39	22	15	40.54%	9.3931E-6	ins_1035	silent_mutation	I12093993	no
I	3278303	C	A	42	25	17	40.48%	9.9678E-7	snp_5571	silent_mutation	I3278303	no
IV	8962544	A	G	126	75	51	40.48%	7.4124E-19	snp_5153	silent_mutation	IV8962544	no
IV	11616639	T	C	126	75	51	40.48%	7.4124E-19	snp_5938	silent_mutation	IV11616639	no
III	2435894	G	+C	40	25	17	40.48%	1.8236E-6	ins_255	silent_mutation	III2435894	no
III	5225735	C	G	52	31	21	40.38%	3.7578E-8	snp_3577	synonymous_codon	III5225735	no
X	16224789	T	C	52	31	21	40.38%	3.7578E-8	snp_4068	silent_mutation	X16224789	no
X	3197353	A	C	59	34	23	40.35%	7.2965E-9	snp_8943	silent_mutation	X3197353	no
X	4056348	A	G	186	111	75	40.32%	2.1298E-27	snp_9077	silent_mutation	X4056348	no
V	16310594	G	T	72	43	29	40.28%	5.3416E-11	snp_2587	non_conservative_missense_codon	V16310594	no
III	13032358	T	C	77	46	31	40.26%	1.0372E-11	snp_3746	silent_mutation	III13032358	no
IV	5691233	T	-CTA	244	165	111	40.22%	6.8042E-39	del_59	silent_mutation	IV5691233	no
II	2881189	G	A	102	61	41	40.2%	2.8631E-15	snp_5247	silent_mutation	II2881189	no
X	4028176	T	A	177	106	71	40.11%	6.0237E-26	snp_3777	silent_mutation	X4028176	no
I	670424	G	A	11	6	4	40%	4.3344E-2	snp_8181	silent_mutation	I670424	no
I	1926285	C	T	15	9	6	40%	8.4291E-3	snp_880	silent_mutation	I1926285	no
I	3722933	T	C	40	24	16	40%	2.3315E-6	snp_8242	silent_mutation	I3722933	no
I	12093901	A	G	10	6	4	40%	4.3344E-2	snp_4192	silent_mutation	I12093901	no
I	13610614	G	A	10	6	4	40%	4.3344E-2	snp_2626	silent_mutation	I13610614	no
II	1976648	T	C	10	6	4	40%	4.3344E-2	snp_3887	silent_mutation	II1976648	no
II	10894010	G	C	65	39	26	40%	6.4394E-10	snp_5286	non_conservative_missense_codon	II10894010	no
II	15049033	T	C	35	21	14	40%	1.2005E-5	snp_932	silent_mutation	II15049033	no
III	2498702	C	A	21	9	6	40%	8.4291E-3	snp_3172	silent_mutation	III2498702	no
III	3385167	T	G	25	15	10	40%	3.1821E-4	snp_2510	silent_mutation	III3385167	no
III	7436107	C	T	15	9	6	40%	8.4291E-3	snp_4821	silent_mutation	III7436107	no
III	12031240	A	G	15	9	6	40%	8.4291E-3	snp_9159	silent_mutation	III12031240	no
III	13273028	A	T	11	6	4	40%	4.3344E-2	snp_1309	silent_mutation	III13273028	no
III	13597489	G	A	15	9	6	40%	8.4291E-3	snp_9975	silent_mutation	III13597489	no
IV	1904276	T	C	10	6	4	40%	4.3344E-2	snp_9898	silent_mutation	IV1904276	no
IV	3678994	A	G	25	15	10	40%	3.1821E-4	snp_226	silent_mutation	IV3678994	no
IV	8962528	C	A	110	66	44	40%	2.5283E-16	snp_10189	silent_mutation	IV8962528	no
IV	9410996	G	C	60	36	24	40%	3.316E-9	snp_3009	silent_mutation	IV9410996	no
V	2083648	T	C	65	39	26	40%	6.4394E-10	snp_2923	silent_mutation	V2083648	no
V	5641433	C	A	20	12	8	40%	1.638E-3	snp_1453	silent_mutation	V5641433	no
V	6078299	A	G	30	18	12	40%	6.1809E-5	snp_4916	silent_mutation	V6078299	no
V	7913854	C	A	10	6	4	40%	4.3344E-2	snp_7807	silent_mutation	V7913854	no
V	14155936	T	C	15	9	6	40%	8.4291E-3	snp_3234	silent_mutation	V14155936	no
V	18979938	T	G	30	18	12	40%	6.1809E-5	snp_3925	silent_mutation	V18979938	no
V	18995546	A	T	30	18	12	40%	6.1809E-5	snp_9446	silent_mutation	V18995546	no
V	19037741	A	C	10	6	4	40%	4.3344E-2	snp_265	silent_mutation	V19037741	no
V	19676493	G	A	15	9	6	40%	8.4291E-3	snp_5005	silent_mutation	V19676493	no
V	19906808	A	T	15	9	6	40%	8.4291E-3	snp_6959	silent_mutation	V19906808	no
X	4028076	T	A	15	9	6	40%	8.4291E-3	snp_1536	silent_mutation	X4028076	no
X	9384796	T	A	25	15	10	40%	3.1821E-4	snp_5360	silent_mutation	X9384796	no
X	13795784	T	C	10	6	4	40%	4.3344E-2	snp_1187	silent_mutation	X13795784	no
X	14921945	T	C	20	12	8	40%	1.638E-3	snp_3896	silent_mutation	X14921945	no
X	15888036	C	G	12	6	4	40%	4.3344E-2	snp_7234	silent_mutation	X15888036	no
X	17713105	C	G	10	6	4	40%	4.3344E-2	snp_4118	silent_mutation	X17713105	no
IV	6717522	T	-TC	32	21	14	40%	1.9039E-5	del_76	silent_mutation	IV6717522	no
IV	8073521	A	-AAAT	10	6	4	40%	4.8889E-2	del_88	silent_mutation	IV8073521	no
V	18858621	A	+G	25	15	10	40%	4.6276E-4	ins_1584	silent_mutation	V18858621	no
X	6165082	A	-G	13	6	4	40%	5.132E-2	del_492	silent_mutation	X6165082	no
X	8602919	G	-A	51	30	20	40%	2.0088E-7	del_526	silent_mutation	X8602919	no
X	16255127	C	-A	9	9	6	40%	8.4291E-3	del_643	silent_mutation	X16255127	no
I	10266664	A	G	118	71	47	39.83%	2.2321E-17	snp_1772	synonymous_codon	I10266664	no
IV	5691452	T	-C	233	203	134	39.76%	1.3839E-47	del_63	silent_mutation	IV5691452	no
V	6179741	A	T	78	47	31	39.74%	1.1034E-11	snp_6579	conservative_missense_codon	V6179741	no
V	14585621	T	G	151	91	60	39.74%	5.4415E-22	snp_9190	silent_mutation	V14585621	no
IV	12316434	T	-A	141	123	81	39.71%	3.2079E-29	del_121	silent_mutation	IV12316434	no
I	10948487	T	G	400	240	158	39.7%	8.1902E-57	snp_6128	silent_mutation	I10948487	no
I	10131116	T	A	436	263	173	39.68%	3.8781E-62	snp_2195	silent_mutation	I10131116	no
III	5914341	G	C	63	38	25	39.68%	1.5062E-9	snp_2568	non_conservative_missense_codon	III5914341	no
IV	4418108	A	C	53	32	21	39.62%	3.9927E-8	snp_5864	silent_mutation	IV4418108	no
X	1887680	A	G	54	32	21	39.62%	3.9927E-8	snp_9310	silent_mutation	X1887680	no
X	16512304	G	T	48	29	19	39.58%	2.0555E-7	snp_1362	silent_mutation	X16512304	no
IV	8581833	G	T	645	390	255	39.53%	3.2715E-91	snp_6142	silent_mutation	IV8581833	no
V	10510317	C	G	43	26	17	39.53%	1.0581E-6	snp_7343	non_conservative_missense_codon	V10510317	no
X	12279071	A	G	43	26	17	39.53%	1.0581E-6	snp_1232	silent_mutation	X12279071	no
I	13405748	A	T	168	101	66	39.52%	4.2391E-24	snp_9664	silent_mutation	I13405748	no
I	3391347	T	A	81	49	32	39.51%	5.0119E-12	snp_9307	silent_mutation	I3391347	no
II	12650732	T	A	38	23	15	39.47%	5.4463E-6	snp_9493	silent_mutation	II12650732	no
IV	7593181	A	T	114	69	45	39.47%	1.222E-16	snp_7784	conservative_missense_codon	IV7593181	no
II	697550	A	G	33	20	13	39.39%	2.8029E-5	snp_6919	silent_mutation	II697550	no
II	15049042	C	T	34	20	13	39.39%	2.8029E-5	snp_7067	silent_mutation	II15049042	no
V	17387081	C	T	66	40	26	39.39%	6.8388E-10	snp_9991	silent_mutation	V17387081	no
X	4135892	T	G	34	20	13	39.39%	2.8029E-5	snp_385	silent_mutation	X4135892	no
V	14756060	A	C	125	74	48	39.34%	1.0781E-17	snp_9248	silent_mutation	V14756060	no
I	12093612	T	C	28	17	11	39.29%	1.4422E-4	snp_906	silent_mutation	I12093612	no
III	2412065	T	C	28	17	11	39.29%	1.4422E-4	snp_6761	silent_mutation	III2412065	no
III	7448317	T	G	28	17	11	39.29%	1.4422E-4	snp_9799	silent_mutation	III7448317	no
IV	12732462	C	T	31	17	11	39.29%	1.4422E-4	snp_7288	silent_mutation	IV12732462	no
V	4378537	C	A	28	17	11	39.29%	1.4422E-4	snp_5074	silent_mutation	V4378537	no
V	12864671	C	T	56	34	22	39.29%	1.8121E-8	snp_10296	silent_mutation	V12864671	no
X	4028184	T	C	168	102	66	39.29%	4.5052E-24	snp_7803	silent_mutation	X4028184	no
X	14154436	C	A	254	153	99	39.29%	8.9173E-36	snp_9381	silent_mutation	X14154436	no
III	7032906	A	-G	25	17	11	39.29%	1.8019E-4	del_276	silent_mutation	III7032906	no
II	7371714	T	G	51	31	20	39.22%	9.3266E-8	snp_2232	silent_mutation	II7371714	no
X	16350382	C	T	51	31	20	39.22%	9.3266E-8	snp_6390	silent_mutation	X16350382	no
III	7411645	G	C	74	45	29	39.19%	6.0302E-11	snp_2837	silent_mutation	III7411645	no
IV	11616646	A	G	120	73	47	39.17%	2.5205E-17	snp_372	silent_mutation	IV11616646	no
V	1638839	T	A	334	202	130	39.16%	9.6564E-47	snp_1848	silent_mutation	V1638839	no
I	10946793	G	T	980	594	382	39.14%	4.7891E-136	snp_2633	silent_mutation	I10946793	no
III	2522158	C	T	46	28	18	39.13%	4.7997E-7	snp_8940	silent_mutation	III2522158	no
III	10687611	C	G	23	14	9	39.13%	7.4174E-4	snp_9023	silent_mutation	III10687611	no
IV	3170632	C	A	23	14	9	39.13%	7.4174E-4	snp_7422	silent_mutation	IV3170632	no
II	8287820	T	G	251	153	98	39.04%	2.215E-35	snp_318	silent_mutation	II8287820	no
III	8862549	C	T	146	89	57	39.04%	7.3987E-21	snp_7519	silent_mutation	III8862549	no
I	9819863	A	T	82	50	32	39.02%	5.3169E-12	snp_4660	silent_mutation	I9819863	no
X	14813563	A	C	41	25	16	39.02%	2.4696E-6	snp_802	silent_mutation	X14813563	no
X	16350517	G	A	123	75	48	39.02%	1.1443E-17	snp_3942	silent_mutation	X16350517	no
V	2083645	C	G	59	36	23	38.98%	8.221E-9	snp_7364	silent_mutation	V2083645	no
III	13032593	A	G	77	44	28	38.89%	1.4082E-10	snp_6848	silent_mutation	III13032593	no
IV	7727202	C	T	198	121	77	38.89%	6.3754E-28	snp_7823	non_conservative_missense_codon	IV7727202	no
V	2663633	C	G	19	11	7	38.89%	3.8123E-3	snp_2526	silent_mutation	V2663633	no
V	6483869	G	C	36	22	14	38.89%	1.2704E-5	snp_4803	non_conservative_missense_codon	V6483869	no
IV	2107045	T	-AA	19	11	7	38.89%	4.9169E-3	del_28	silent_mutation	IV2107045	no
V	4770332	A	+C	19	11	7	38.89%	4.8126E-3	ins_1462	silent_mutation	V4770332	no
X	2058469	A	-T	19	11	7	38.89%	4.9169E-3	del_426	silent_mutation	X2058469	no
II	9964514	C	A	49	30	19	38.78%	2.1763E-7	snp_8575	silent_mutation	II9964514	no
V	6179739	C	T	80	49	31	38.75%	1.2414E-11	snp_4277	conservative_missense_codon	V6179739	no
X	9187129	G	C	324	185	117	38.74%	4.7339E-42	snp_9321	silent_mutation	X9187129	no
I	10948524	A	T	310	190	120	38.71%	4.1747E-43	snp_1045	silent_mutation	I10948524	no
II	632805	C	G	31	19	12	38.71%	6.5329E-5	snp_10169	silent_mutation	II632805	no
IV	1583433	T	C	62	38	24	38.71%	3.7283E-9	snp_2600	silent_mutation	IV1583433	no
V	16274160	A	G	124	76	48	38.71%	1.2131E-17	snp_9203	silent_mutation	V16274160	no
II	632835	T	-G	31	19	12	38.71%	1.0032E-4	del_819	silent_mutation	II632835	no
III	3812649	G	-T	20	19	12	38.71%	6.8751E-5	del_217	silent_mutation	III3812649	no
X	4976395	G	-C	21	19	12	38.71%	7.2075E-5	del_486	silent_mutation	X4976395	no
V	14757369	T	C	386	236	149	38.7%	2.3265E-53	snp_1116	silent_mutation	V14757369	no
I	4544897	T	G	598	366	231	38.69%	2.35E-82	snp_443	silent_mutation	I4544897	no
I	3515187	C	G	44	27	17	38.64%	1.1194E-6	snp_9064	silent_mutation	I3515187	no
I	9819868	A	C	88	54	34	38.64%	1.0943E-12	snp_1148	silent_mutation	I9819868	no
II	1452004	C	T	44	27	17	38.64%	1.1194E-6	snp_8541	silent_mutation	II1452004	no
X	12278751	G	A	127	78	49	38.58%	5.5035E-18	snp_9226	silent_mutation	X12278751	no
X	4027674	T	A	179	110	69	38.55%	4.7423E-25	snp_24	silent_mutation	X4027674	no
I	10951628	A	T	123	75	47	38.52%	2.8319E-17	snp_29	silent_mutation	I10951628	no
X	10367744	A	T	122	75	47	38.52%	2.8319E-17	snp_6226	silent_mutation	X10367744	no
X	11886567	C	T	395	243	152	38.48%	2.3055E-54	snp_5424	silent_mutation	X11886567	no
I	12093911	T	C	13	8	5	38.46%	1.9565E-2	snp_9029	silent_mutation	I12093911	no
I	13650920	G	C	13	8	5	38.46%	1.9565E-2	snp_5782	silent_mutation	I13650920	no
II	1451684	C	T	26	16	10	38.46%	3.3576E-4	snp_9686	silent_mutation	II1451684	no
II	1451686	G	A	26	16	10	38.46%	3.3576E-4	snp_2736	silent_mutation	II1451686	no
II	15140016	C	A	91	56	35	38.46%	4.963E-13	snp_7307	silent_mutation	II15140016	no
III	1781302	C	A	13	8	5	38.46%	1.9565E-2	snp_7921	silent_mutation	III1781302	no
III	9101289	T	A	104	64	40	38.46%	8.5037E-15	snp_2060	non_conservative_missense_codon	III9101289	no
III	13032355	A	G	79	48	30	38.46%	2.8964E-11	snp_6118	silent_mutation	III13032355	no
IV	928701	T	C	13	8	5	38.46%	1.9565E-2	snp_5825	silent_mutation	IV928701	no
IV	12316596	A	C	377	232	145	38.46%	6.9249E-52	snp_8873	silent_mutation	IV12316596	no
IV	16205741	G	C	14	8	5	38.46%	1.9565E-2	snp_9303	silent_mutation	IV16205741	no
V	8932440	A	C	52	32	20	38.46%	9.8643E-8	snp_141	silent_mutation	V8932440	no
V	20072235	T	C	13	8	5	38.46%	1.9565E-2	snp_1421	silent_mutation	V20072235	no
X	2557607	T	C	14	8	5	38.46%	1.9565E-2	snp_3470	silent_mutation	X2557607	no
X	2603136	T	C	13	8	5	38.46%	1.9565E-2	snp_8806	silent_mutation	X2603136	no
X	6287640	A	G	13	8	5	38.46%	1.9565E-2	snp_8884	silent_mutation	X6287640	no
X	8207243	A	T	13	8	5	38.46%	1.9565E-2	snp_9183	silent_mutation	X8207243	no
V	18858653	T	-C	16	16	10	38.46%	3.3576E-4	del_1146	silent_mutation	V18858653	no
X	14728294	G	-A	18	16	10	38.46%	3.5253E-4	del_615	silent_mutation	X14728294	no
I	3664218	A	T	180	111	69	38.33%	5.0214E-25	snp_3328	silent_mutation	I3664218	no
IV	988871	C	A	60	37	23	38.33%	8.6933E-9	snp_10212	silent_mutation	IV988871	no
X	16759825	T	C	209	129	80	38.28%	6.6869E-29	snp_1426	silent_mutation	X16759825	no
I	4545329	T	G	828	510	316	38.26%	3.533E-112	snp_4721	silent_mutation	I4545329	no
I	3385333	T	G	34	21	13	38.24%	2.9583E-5	snp_155	silent_mutation	I3385333	no
IV	6724886	G	A	69	42	26	38.24%	7.6618E-10	snp_4278	silent_mutation	IV6724886	no
X	8019725	G	-T	21	21	13	38.24%	2.9583E-5	del_512	silent_mutation	X8019725	no
IV	12314591	C	T	259	160	99	38.22%	1.3451E-35	snp_1793	silent_mutation	IV12314591	no
IV	8578278	T	A	313	193	119	38.14%	1.2272E-42	snp_9333	silent_mutation	IV8578278	no
X	9187204	G	C	228	133	82	38.14%	1.3753E-29	snp_45	silent_mutation	X9187204	no
I	6441848	T	G	21	13	8	38.1%	1.7241E-3	snp_1350	silent_mutation	I6441848	no
I	9803945	T	C	21	13	8	38.1%	1.7241E-3	snp_9867	silent_mutation	I9803945	no
I	10948530	T	G	206	65	40	38.1%	8.992E-15	snp_5538	silent_mutation	I10948530	no
II	696843	T	C	42	26	16	38.1%	2.607E-6	snp_8055	silent_mutation	II696843	no
IV	6357805	A	G	84	52	32	38.1%	5.9519E-12	snp_7151	silent_mutation	IV6357805	no
V	6179070	C	A	21	13	8	38.1%	1.7241E-3	snp_4466	conservative_missense_codon	V6179070	no
V	6588164	T	C	21	13	8	38.1%	1.7241E-3	snp_1478	silent_mutation	V6588164	no
V	11481395	C	T	126	78	48	38.1%	1.3584E-17	snp_10519	silent_mutation	V11481395	no
X	1932331	G	C	21	13	8	38.1%	1.7241E-3	snp_60	silent_mutation	X1932331	no
I	10131091	T	A	268	166	102	38.06%	1.2546E-36	snp_3657	silent_mutation	I10131091	no
II	14339101	C	T	453	277	170	38.03%	1.3603E-60	snp_242	silent_mutation	II14339101	no
X	11443149	G	A	192	119	73	38.02%	2.1234E-26	snp_8345	silent_mutation	X11443149	no
II	4267446	A	C	50	31	19	38%	2.2975E-7	snp_7730	silent_mutation	II4267446	no
II	8246524	T	G	50	31	19	38%	2.2975E-7	snp_3219	silent_mutation	II8246524	no
I	1035	C	T	116	72	44	37.93%	3.5925E-16	snp_426	silent_mutation	I1035	no
V	8708038	G	A	145	90	55	37.93%	4.7845E-20	snp_302	non_conservative_missense_codon	V8708038	no
X	4028178	T	A	174	108	66	37.93%	6.3719E-24	snp_59	silent_mutation	X4028178	no
IV	8578075	A	G	190	118	72	37.89%	4.9509E-26	snp_8695	silent_mutation	IV8578075	no
II	696861	T	C	40	23	14	37.84%	1.3393E-5	snp_3092	silent_mutation	II696861	no
III	13589418	C	G	37	23	14	37.84%	1.3393E-5	snp_6871	silent_mutation	III13589418	no
X	1887852	A	C	124	69	42	37.84%	1.8471E-15	snp_7081	silent_mutation	X1887852	no
I	991	G	-A	127	79	48	37.8%	8.4022E-17	del_677	silent_mutation	I991	no
I	277970	A	G	45	28	17	37.78%	1.1805E-6	snp_726	silent_mutation	I277970	no
IV	9066700	G	A	45	28	17	37.78%	1.1805E-6	snp_5303	silent_mutation	IV9066700	no
III	7411706	T	A	53	33	20	37.74%	1.0405E-7	snp_7439	silent_mutation	III7411706	no
I	10132916	T	A	699	435	263	37.68%	3.2213E-93	snp_10427	silent_mutation	I10132916	no
IV	15766464	A	G	69	43	26	37.68%	8.0845E-10	snp_10201	silent_mutation	IV15766464	no
I	10132491	T	A	254	154	93	37.65%	2.1625E-33	snp_1048	silent_mutation	I10132491	no
IV	2829887	C	T	655	408	246	37.61%	3.2885E-87	snp_202	silent_mutation	IV2829887	no
V	16451666	A	C	133	83	50	37.59%	2.9466E-18	snp_4410	silent_mutation	V16451666	no
V	14767395	T	G	344	208	125	37.54%	1.2579E-44	snp_4722	silent_mutation	V14767395	no
I	3701288	C	A	40	25	15	37.5%	6.0618E-6	snp_7973	silent_mutation	I3701288	no
I	3990042	G	A	32	20	12	37.5%	6.8751E-5	snp_6918	silent_mutation	I3990042	no
I	5626575	G	C	32	20	12	37.5%	6.8751E-5	snp_7779	silent_mutation	I5626575	no
I	10205509	C	T	65	40	24	37.5%	4.1534E-9	snp_6172	silent_mutation	I10205509	no
I	12000291	T	C	16	10	6	37.5%	8.837E-3	snp_5464	silent_mutation	I12000291	no
I	12902485	A	C	40	25	15	37.5%	6.0618E-6	snp_6201	silent_mutation	I12902485	no
II	632815	C	T	32	20	12	37.5%	6.8751E-5	snp_10066	silent_mutation	II632815	no
II	13985467	C	T	107	55	33	37.5%	2.8453E-12	snp_3921	silent_mutation	II13985467	no
II	15049028	A	G	32	20	12	37.5%	6.8751E-5	snp_1333	silent_mutation	II15049028	no
III	1261460	A	C	314	195	117	37.5%	8.3224E-42	snp_121	silent_mutation	III1261460	no
III	1301363	T	A	25	15	9	37.5%	7.7962E-4	snp_8135	silent_mutation	III1301363	no
III	6695048	G	C	64	40	24	37.5%	4.1534E-9	snp_10230	silent_mutation	III6695048	no
IV	6358632	A	C	19	10	6	37.5%	8.837E-3	snp_10523	silent_mutation	IV6358632	no
IV	9066707	G	A	48	30	18	37.5%	5.3443E-7	snp_10328	silent_mutation	IV9066707	no
IV	10262523	G	A	40	25	15	37.5%	6.0618E-6	snp_3365	silent_mutation	IV10262523	no
IV	12691334	C	T	17	10	6	37.5%	8.837E-3	snp_5044	silent_mutation	IV12691334	no
V	381528	T	G	24	15	9	37.5%	7.7962E-4	snp_7950	silent_mutation	V381528	no
V	7081034	A	G	32	20	12	37.5%	6.8751E-5	snp_730	silent_mutation	V7081034	no
X	4054171	T	A	17	10	6	37.5%	8.837E-3	snp_5963	silent_mutation	X4054171	no
X	8182219	C	G	41	25	15	37.5%	6.0618E-6	snp_10532	silent_mutation	X8182219	no
X	12279079	G	T	33	20	12	37.5%	6.8751E-5	snp_4818	silent_mutation	X12279079	no
X	15637977	A	G	34	20	12	37.5%	6.8751E-5	snp_8134	silent_mutation	X15637977	no
X	16532012	G	C	17	10	6	37.5%	8.837E-3	snp_1325	silent_mutation	X16532012	no
I	1487027	C	-A	21	15	9	37.5%	9.4048E-4	del_703	silent_mutation	I1487027	no
II	13592081	T	+G	27	20	12	37.5%	7.8434E-5	ins_1388	silent_mutation	II13592081	no
V	18246614	A	-G	10	10	6	37.5%	8.837E-3	del_1140	silent_mutation	V18246614	no
V	7988929	C	T	206	129	77	37.38%	9.9899E-28	snp_1569	silent_mutation	V7988929	no
X	1643615	T	C	83	52	31	37.35%	1.4617E-11	snp_10236	silent_mutation	X1643615	no
IV	4816327	G	C	75	47	28	37.33%	1.658E-10	snp_4894	silent_mutation	IV4816327	no
IV	13504142	C	T	75	47	28	37.33%	1.658E-10	snp_1194	silent_mutation	IV13504142	no
IV	12316427	A	-CT	246	136	81	37.33%	4.7913E-28	del_120	silent_mutation	IV12316427	no
X	4027624	T	A	362	227	135	37.29%	4.3481E-48	snp_6756	silent_mutation	X4027624	no
V	15570437	T	G	52	32	19	37.25%	2.4191E-7	snp_5511	non_conservative_missense_codon	V15570437	no
II	694980	T	C	251	157	93	37.2%	2.5406E-33	snp_5462	silent_mutation	II694980	no
II	3938063	T	C	156	98	58	37.18%	4.9544E-21	snp_759	silent_mutation	II3938063	no
III	8862534	A	T	148	93	55	37.16%	5.6197E-20	snp_3881	silent_mutation	III8862534	no
II	696756	C	T	35	22	13	37.14%	3.1103E-5	snp_8279	silent_mutation	II696756	no
III	11006042	G	A	209	127	75	37.13%	5.4123E-27	snp_7499	silent_mutation	III11006042	no
V	14756009	C	T	594	372	219	37.06%	1.6614E-77	snp_4432	silent_mutation	V14756009	no
IV	176073	T	G	27	17	10	37.04%	3.5253E-4	snp_5412	silent_mutation	IV176073	no
IV	17141740	A	G	27	17	10	37.04%	3.5253E-4	snp_1173	silent_mutation	IV17141740	no
X	17446452	T	C	81	51	30	37.04%	3.3987E-11	snp_10034	silent_mutation	X17446452	no
V	18858650	C	+G	27	17	10	37.04%	4.8486E-4	ins_1585	silent_mutation	V18858650	no
I	11746515	C	G	48	29	17	36.96%	1.2413E-6	snp_10198	silent_mutation	I11746515	no
X	11443651	A	T	111	70	41	36.94%	4.7761E-15	snp_3872	silent_mutation	X11443651	no
X	17444848	G	A	606	379	222	36.94%	1.6272E-78	snp_4829	silent_mutation	X17444848	no
IV	1831218	T	C	428	270	158	36.92%	4.5598E-56	snp_6666	silent_mutation	IV1831218	no
I	874	G	A	206	130	76	36.89%	2.582E-27	snp_6838	silent_mutation	I874	no
I	9576728	A	C	20	12	7	36.84%	3.9926E-3	snp_6222	silent_mutation	I9576728	no
I	12752925	G	C	77	48	28	36.84%	1.7445E-10	snp_66	silent_mutation	I12752925	no
V	6179020	C	T	38	24	14	36.84%	1.407E-5	snp_5411	synonymous_codon	V6179020	no
IV	13165700	T	-G	18	12	7	36.84%	4.8126E-3	del_132	silent_mutation	IV13165700	no
X	1882932	A	-T	38	24	14	36.84%	2.2247E-5	del_418	silent_mutation	X1882932	no
X	16040436	G	-A	17	12	7	36.84%	4.4505E-3	del_634	silent_mutation	X16040436	no
V	6177384	C	T	68	43	25	36.76%	1.9778E-9	snp_211	conservative_missense_codon	V6177384	no
V	6177386	A	T	68	43	25	36.76%	1.9778E-9	snp_8234	conservative_missense_codon	V6177386	no
V	17746422	G	C	68	43	25	36.76%	1.9778E-9	snp_152	non_conservative_missense_codon	V17746422	no
V	19023686	C	G	49	31	18	36.73%	5.6162E-7	snp_2641	silent_mutation	V19023686	no
X	11979164	T	C	49	31	18	36.73%	5.6162E-7	snp_2382	silent_mutation	X11979164	no
IV	7595802	G	A	177	112	65	36.72%	1.9338E-23	snp_2624	conservative_missense_codon	IV7595802	no
I	10950850	T	A	82	50	29	36.71%	7.8954E-11	snp_82	silent_mutation	I10950850	no
IV	6686469	T	G	79	50	29	36.71%	7.8954E-11	snp_6735	silent_mutation	IV6686469	no
V	18980364	G	A	79	50	29	36.71%	7.8954E-11	snp_9856	silent_mutation	V18980364	no
III	1482070	A	G	120	76	44	36.67%	4.4307E-16	snp_7502	silent_mutation	III1482070	no
II	6734008	A	-C	30	19	11	36.67%	2.2563E-4	del_893	silent_mutation	II6734008	no
IV	8578135	A	-TAGC	30	19	11	36.67%	2.2563E-4	del_98	silent_mutation	IV8578135	no
X	4028102	A	-T	23	19	11	36.67%	1.8662E-4	del_460	silent_mutation	X4028102	no
X	9078189	C	+G	89	57	33	36.67%	9.4954E-12	ins_808	silent_mutation	X9078189	no
X	13795287	A	G	191	121	70	36.65%	3.495E-25	snp_3159	silent_mutation	X13795287	no
X	4027874	T	A	274	173	100	36.63%	1.1007E-35	snp_9458	silent_mutation	X4027874	no
X	4030725	A	T	101	64	37	36.63%	1.2583E-13	snp_9617	silent_mutation	X4030725	no
X	17444539	G	A	102	64	37	36.63%	1.2583E-13	snp_8688	silent_mutation	X17444539	no
I	3171839	C	T	571	360	208	36.62%	1.7013E-73	snp_4728	silent_mutation	I3171839	no
X	10365915	T	+A	1065	668	386	36.62%	1.8516E-127	ins_826	silent_mutation	X10365915	no
I	5453712	A	C	41	26	15	36.59%	6.364E-6	snp_8053	silent_mutation	I5453712	no
V	6071699	T	C	136	85	49	36.57%	8.0065E-18	snp_6320	silent_mutation	V6071699	no
II	13738572	G	T	94	59	34	36.56%	1.4265E-12	snp_2697	silent_mutation	II13738572	no
X	4028201	T	A	137	87	50	36.5%	3.6239E-18	snp_4975	silent_mutation	X4028201	no
IV	4816263	A	G	85	54	31	36.47%	1.6169E-11	snp_7914	silent_mutation	IV4816263	no
IV	8962569	T	G	107	68	39	36.45%	2.5773E-14	snp_3350	silent_mutation	IV8962569	no
I	1513707	T	C	22	14	8	36.36%	1.8042E-3	snp_5726	silent_mutation	I1513707	no
I	2144404	C	T	15	7	4	36.36%	4.5113E-2	snp_9798	silent_mutation	I2144404	no
I	9819151	A	G	11	7	4	36.36%	4.5113E-2	snp_8974	silent_mutation	I9819151	no
I	10949727	A	G	121	77	44	36.36%	4.6566E-16	snp_9000	silent_mutation	I10949727	no
I	11115975	G	C	34	21	12	36.36%	7.2075E-5	snp_2947	silent_mutation	I11115975	no
I	11481318	G	T	11	7	4	36.36%	4.5113E-2	snp_2787	silent_mutation	I11481318	no
I	14124198	T	C	12	7	4	36.36%	4.5113E-2	snp_2803	silent_mutation	I14124198	no
I	14124201	T	C	11	7	4	36.36%	4.5113E-2	snp_6475	silent_mutation	I14124201	no
II	3928440	T	G	33	21	12	36.36%	7.2075E-5	snp_4805	silent_mutation	II3928440	no
II	9821949	G	A	22	14	8	36.36%	1.8042E-3	snp_9487	silent_mutation	II9821949	no
III	5965143	A	C	55	35	20	36.36%	1.1494E-7	snp_5060	silent_mutation	III5965143	no
III	6772542	A	G	55	35	20	36.36%	1.1494E-7	snp_266	conservative_missense_codon	III6772542	no
III	7448782	G	A	33	21	12	36.36%	7.2075E-5	snp_6410	silent_mutation	III7448782	no
IV	7451999	T	G	33	21	12	36.36%	7.2075E-5	snp_5664	silent_mutation	IV7451999	no
IV	14777400	T	A	55	35	20	36.36%	1.1494E-7	snp_1845	silent_mutation	IV14777400	no
IV	14777416	T	C	44	28	16	36.36%	2.8784E-6	snp_8875	silent_mutation	IV14777416	no
IV	15080128	G	A	11	7	4	36.36%	4.5113E-2	snp_8533	silent_mutation	IV15080128	no
IV	16285969	T	G	11	7	4	36.36%	4.5113E-2	snp_9637	silent_mutation	IV16285969	no
V	1254607	A	T	11	7	4	36.36%	4.5113E-2	snp_4874	silent_mutation	V1254607	no
V	3521350	A	G	11	7	4	36.36%	4.5113E-2	snp_4668	silent_mutation	V3521350	no
V	5009858	T	C	11	7	4	36.36%	4.5113E-2	snp_8159	silent_mutation	V5009858	no
V	6179107	A	G	22	14	8	36.36%	1.8042E-3	snp_7936	synonymous_codon	V6179107	no
V	9602942	G	A	11	7	4	36.36%	4.5113E-2	snp_2619	silent_mutation	V9602942	no
X	9208116	A	C	11	7	4	36.36%	4.5113E-2	snp_4484	silent_mutation	X9208116	no
X	11811131	C	G	55	35	20	36.36%	1.1494E-7	snp_2485	non_conservative_missense_codon	X11811131	no
I	12094037	A	+T	11	7	4	36.36%	4.9808E-2	ins_1036	silent_mutation	I12094037	no
IV	3149035	G	-GGA	9	7	4	36.36%	4.7826E-2	del_42	silent_mutation	IV3149035	no
V	4914035	A	-G	54	35	20	36.36%	2.1616E-7	del_1058	silent_mutation	V4914035	no
X	3040798	A	+G	17	14	8	36.36%	1.8791E-3	ins_644	silent_mutation	X3040798	no
X	6573287	C	-A	15	14	8	36.36%	1.8791E-3	del_495	silent_mutation	X6573287	no
IV	9764965	A	-CC	150	95	54	36.24%	9.2114E-19	del_103	silent_mutation	IV9764965	no
V	14207165	T	G	69	44	25	36.23%	2.0762E-9	snp_10234	silent_mutation	V14207165	no
II	6022125	A	C	58	37	21	36.21%	5.1992E-8	snp_9172	synonymous_codon	II6022125	no
V	17387298	A	T	69	37	21	36.21%	5.1992E-8	snp_1259	silent_mutation	V17387298	no
X	4028127	A	-T	81	74	42	36.21%	2.3881E-15	del_461	silent_mutation	X4028127	no
IV	4295796	A	C	47	30	17	36.17%	1.3018E-6	snp_6023	non_conservative_missense_codon	IV4295796	no
IV	14779672	C	T	330	210	119	36.17%	3.0146E-42	snp_9294	silent_mutation	IV14779672	no
X	8602757	G	T	47	30	17	36.17%	1.3018E-6	snp_894	silent_mutation	X8602757	no
IV	1730929	G	A	83	53	30	36.14%	3.7508E-11	snp_5526	silent_mutation	IV1730929	no
X	15808016	C	T	362	230	130	36.11%	4.4544E-46	snp_7094	silent_mutation	X15808016	no
III	2340612	A	C	97	62	35	36.08%	6.7764E-13	snp_6349	silent_mutation	III2340612	no
IV	6358660	T	A	87	55	31	36.05%	1.6968E-11	snp_3692	silent_mutation	IV6358660	no
X	10368696	T	A	235	142	80	36.04%	1.3246E-28	snp_1866	silent_mutation	X10368696	no
V	3439471	T	C	50	32	18	36%	5.8874E-7	snp_976	silent_mutation	V3439471	no
V	20077650	T	A	25	16	9	36%	8.1542E-4	snp_5737	silent_mutation	V20077650	no
V	20705167	C	T	50	32	18	36%	5.8874E-7	snp_65	silent_mutation	V20705167	no
X	13795878	C	A	25	16	9	36%	8.1542E-4	snp_10250	silent_mutation	X13795878	no
V	18245497	T	-G	23	16	9	36%	9.678E-4	del_1139	silent_mutation	V18245497	no
I	10948484	A	G	395	251	141	35.97%	6.9121E-50	snp_9747	silent_mutation	I10948484	no
II	3289333	C	T	89	57	32	35.96%	7.6761E-12	snp_1444	silent_mutation	II3289333	no
X	8846715	C	T	153	98	55	35.95%	7.2208E-20	snp_554	silent_mutation	X8846715	no
X	16350523	G	A	103	66	37	35.92%	1.3869E-13	snp_1130	silent_mutation	X16350523	no
I	6647604	G	C	79	50	28	35.9%	1.9218E-10	snp_6744	silent_mutation	I6647604	no
IV	12803261	A	C	39	25	14	35.9%	1.4735E-5	snp_2423	silent_mutation	IV12803261	no
IV	16263852	G	C	78	50	28	35.9%	1.9218E-10	snp_1686	silent_mutation	IV16263852	no
IV	2829833	C	T	877	560	313	35.85%	7.3314E-110	snp_5205	silent_mutation	IV2829833	no
I	7710606	G	T	56	36	20	35.71%	1.204E-7	snp_7259	silent_mutation	I7710606	no
I	14137804	A	C	15	9	5	35.71%	2.037E-2	snp_7636	silent_mutation	I14137804	no
II	13733253	A	G	14	9	5	35.71%	2.037E-2	snp_2639	silent_mutation	II13733253	no
IV	1870751	A	C	18	9	5	35.71%	2.037E-2	snp_9327	silent_mutation	IV1870751	no
IV	17329371	C	A	42	27	15	35.71%	6.6622E-6	snp_7037	conservative_missense_codon	IV17329371	no
V	5215572	C	T	28	18	10	35.71%	3.6855E-4	snp_7254	silent_mutation	V5215572	no
V	6713411	T	G	42	27	15	35.71%	6.6622E-6	snp_3249	silent_mutation	V6713411	no
V	8329741	C	A	84	54	30	35.71%	3.9318E-11	snp_4133	silent_mutation	V8329741	no
V	16783774	T	C	15	9	5	35.71%	2.037E-2	snp_8677	silent_mutation	V16783774	no
X	11044187	A	C	30	18	10	35.71%	3.6855E-4	snp_8213	silent_mutation	X11044187	no
I	545660	A	-C	34	27	15	35.71%	8.3573E-6	del_687	silent_mutation	I545660	no
II	2570332	T	-TTA	18	9	5	35.71%	2.4548E-2	del_832	silent_mutation	II2570332	no
V	4378531	T	+GG	28	18	10	35.71%	4.9525E-4	ins_1456	silent_mutation	V4378531	no
X	17311632	C	A	270	173	96	35.69%	3.893E-34	snp_10043	silent_mutation	X17311632	no
X	4027626	T	A	359	231	128	35.65%	2.7729E-45	snp_402	silent_mutation	X4027626	no
I	10946983	A	C	424	273	151	35.61%	2.7369E-53	snp_2503	silent_mutation	I10946983	no
IV	8573725	A	-GC	673	588	325	35.6%	1.9836E-112	del_93	silent_mutation	IV8573725	no
III	5965151	C	G	59	38	21	35.59%	5.4448E-8	snp_10277	silent_mutation	III5965151	no
II	6505473	G	A	45	29	16	35.56%	3.0122E-6	snp_9657	silent_mutation	II6505473	no
IV	16997325	C	T	45	29	16	35.56%	3.0122E-6	snp_9152	silent_mutation	IV16997325	no
V	5091605	C	G	45	29	16	35.56%	3.0122E-6	snp_7889	silent_mutation	V5091605	no
III	11166316	A	C	77	49	27	35.53%	4.4502E-10	snp_7959	silent_mutation	III11166316	no
IV	6357789	A	T	76	49	27	35.53%	4.4502E-10	snp_8708	silent_mutation	IV6357789	no
IV	13549508	G	C	108	69	38	35.51%	6.5739E-14	snp_10371	silent_mutation	IV13549508	no
IV	12323436	C	T	32	20	11	35.48%	1.6659E-4	snp_8801	silent_mutation	IV12323436	no
V	6078290	T	C	31	20	11	35.48%	1.6659E-4	snp_3947	silent_mutation	V6078290	no
V	18858782	T	G	31	20	11	35.48%	1.6659E-4	snp_7047	silent_mutation	V18858782	no
V	19970065	A	C	31	20	11	35.48%	1.6659E-4	snp_624	silent_mutation	V19970065	no
X	5325	C	+CA	31	20	11	35.48%	2.2563E-4	ins_592	silent_mutation	X5325	no
II	13606878	A	T	158	102	56	35.44%	3.5903E-20	snp_8868	silent_mutation	II13606878	no
X	12228039	T	C	48	31	17	35.42%	1.3619E-6	snp_7211	conservative_missense_codon	X12228039	no
II	7698551	A	+T	48	31	17	35.42%	2.2923E-6	ins_1283	silent_mutation	II7698551	no
II	696884	A	T	130	84	46	35.38%	1.0992E-16	snp_2418	silent_mutation	II696884	no
III	5355586	A	T	195	126	69	35.38%	1.085E-24	snp_5169	silent_mutation	III5355586	no
IV	7593213	C	T	100	64	35	35.35%	7.4399E-13	snp_7695	conservative_missense_codon	IV7593213	no
V	6174291	T	C	133	86	47	35.34%	4.9715E-17	snp_6802	conservative_missense_codon	V6174291	no
I	4547428	T	G	1363	881	481	35.32%	1.4149E-165	snp_8090	silent_mutation	I4547428	no
I	11899362	G	C	17	11	6	35.29%	9.2021E-3	snp_4244	conservative_missense_codon	I11899362	no
II	857218	C	A	17	11	6	35.29%	9.2021E-3	snp_5523	silent_mutation	II857218	no
II	1178922	G	C	68	44	24	35.29%	5.0344E-9	snp_6146	non_conservative_missense_codon	II1178922	no
IV	8574956	A	T	52	33	18	35.29%	6.1577E-7	snp_9413	silent_mutation	IV8574956	no
IV	12735023	G	T	34	22	12	35.29%	7.5302E-5	snp_819	silent_mutation	IV12735023	no
IV	15896162	C	T	51	33	18	35.29%	6.1577E-7	snp_5987	silent_mutation	IV15896162	no
V	10688606	A	C	52	33	18	35.29%	6.1577E-7	snp_8443	silent_mutation	V10688606	no
V	17886114	C	G	17	11	6	35.29%	9.2021E-3	snp_4544	silent_mutation	V17886114	no
X	2058445	A	C	17	11	6	35.29%	9.2021E-3	snp_9545	silent_mutation	X2058445	no
X	4030062	T	A	19	11	6	35.29%	9.2021E-3	snp_3260	silent_mutation	X4030062	no
X	12279077	A	C	34	22	12	35.29%	7.5302E-5	snp_792	silent_mutation	X12279077	no
IV	10264096	A	-C	17	11	6	35.29%	1.057E-2	del_108	silent_mutation	IV10264096	no
V	2688519	A	-GG	18	11	6	35.29%	1.0968E-2	del_1043	silent_mutation	V2688519	no
V	19621827	C	-A	29	22	12	35.29%	8.7276E-5	del_1160	silent_mutation	V19621827	no
X	4030946	A	+T	17	11	6	35.29%	1.0777E-2	ins_681	silent_mutation	X4030946	no
I	10132091	T	A	590	378	206	35.27%	2.436E-72	snp_2761	silent_mutation	I10132091	no
I	10132516	T	A	160	103	56	35.22%	3.7596E-20	snp_7112	silent_mutation	I10132516	no
IV	11074814	G	T	567	366	199	35.22%	6.9024E-70	snp_10219	silent_mutation	IV11074814	no
II	13984843	G	T	71	46	25	35.21%	2.2765E-9	snp_4346	silent_mutation	II13984843	no
I	5038705	A	C	54	35	19	35.19%	2.7841E-7	snp_1720	synonymous_codon	I5038705	no
I	13219543	T	G	54	35	19	35.19%	2.7841E-7	snp_10019	silent_mutation	I13219543	no
X	16935584	T	C	37	24	13	35.14%	3.404E-5	snp_8316	silent_mutation	X16935584	no
IV	9765004	G	C	95	61	33	35.11%	3.8059E-12	snp_6193	silent_mutation	IV9765004	no
V	6712690	T	C	94	61	33	35.11%	3.8059E-12	snp_7867	silent_mutation	V6712690	no
V	12864695	A	G	57	37	20	35.09%	1.2588E-7	snp_3915	silent_mutation	V12864695	no
X	9185222	T	G	57	37	20	35.09%	1.2588E-7	snp_3437	silent_mutation	X9185222	no
I	13273350	A	G	397	258	139	35.01%	5.6791E-49	snp_5878	silent_mutation	I13273350	no
I	10950282	G	T	100	65	35	35%	7.7821E-13	snp_134	silent_mutation	I10950282	no
II	4095099	A	C	40	26	14	35%	1.5388E-5	snp_9044	silent_mutation	II4095099	no
IV	2839084	G	T	20	13	7	35%	4.158E-3	snp_2638	silent_mutation	IV2839084	no
IV	17415567	C	A	20	13	7	35%	4.158E-3	snp_3749	silent_mutation	IV17415567	no
V	10431483	T	G	41	26	14	35%	1.5388E-5	snp_1551	silent_mutation	V10431483	no
X	4051921	A	G	20	13	7	35%	4.158E-3	snp_301	silent_mutation	X4051921	no
I	2211674	C	-A	15	13	7	35%	4.4505E-3	del_712	silent_mutation	I2211674	no
II	677194	A	+G	20	13	7	35%	5.0143E-3	ins_1099	silent_mutation	II677194	no
X	12277043	T	-G	40	26	14	35%	2.3225E-5	del_572	silent_mutation	X12277043	no
IV	17492407	G	A	63	41	22	34.92%	2.5731E-8	snp_3494	silent_mutation	IV17492407	no
IV	12322267	T	G	86	56	30	34.88%	4.3027E-11	snp_7423	silent_mutation	IV12322267	no
X	8181900	A	G	44	28	15	34.88%	6.9561E-6	snp_1080	silent_mutation	X8181900	no
II	698391	T	C	142	86	46	34.85%	1.2031E-16	snp_8475	silent_mutation	II698391	no
II	3833592	G	A	132	86	46	34.85%	1.2031E-16	snp_3200	conservative_missense_codon	II3833592	no
V	18883478	C	A	66	43	23	34.85%	1.1634E-8	snp_8371	silent_mutation	V18883478	no
II	4644450	A	G	227	148	79	34.8%	4.2541E-28	snp_8476	silent_mutation	II4644450	no
IV	12316788	A	C	547	356	190	34.8%	1.2575E-66	snp_6150	silent_mutation	IV12316788	no
I	969885	A	G	27	15	8	34.78%	1.8791E-3	snp_9441	silent_mutation	I969885	no
I	2211874	T	C	23	15	8	34.78%	1.8791E-3	snp_9191	silent_mutation	I2211874	no
I	9819201	A	T	23	15	8	34.78%	1.8791E-3	snp_10321	silent_mutation	I9819201	no
II	2570347	G	A	23	15	8	34.78%	1.8791E-3	snp_7101	silent_mutation	II2570347	no
III	10224245	A	G	23	15	8	34.78%	1.8791E-3	snp_5499	silent_mutation	III10224245	no
IV	1808762	A	T	23	15	8	34.78%	1.8791E-3	snp_4280	silent_mutation	IV1808762	no
V	6173535	T	G	23	15	8	34.78%	1.8791E-3	snp_474	conservative_missense_codon	V6173535	no
X	16250682	G	-A	18	15	8	34.78%	1.949E-3	del_640	silent_mutation	X16250682	no
III	13596835	A	G	98	64	34	34.69%	1.7984E-12	snp_6784	silent_mutation	III13596835	no
V	6295420	C	A	49	32	17	34.69%	1.4216E-6	snp_7489	silent_mutation	V6295420	no
I	2002828	C	T	75	49	26	34.67%	1.0752E-9	snp_5530	silent_mutation	I2002828	no
II	14338258	G	+T	71	49	26	34.67%	1.4556E-9	ins_1405	silent_mutation	II14338258	no
IV	6210223	G	+A	457	294	156	34.67%	1.3095E-52	ins_73	silent_mutation	IV6210223	no
II	13985620	A	-T	881	573	304	34.66%	9.1157E-100	del_993	silent_mutation	II13985620	no
III	3336990	G	A	106	66	35	34.65%	8.1311E-13	snp_10116	silent_mutation	III3336990	no
X	4028151	T	A	127	83	44	34.65%	6.1491E-16	snp_3086	silent_mutation	X4028151	no
I	5975166	T	A	157	102	54	34.62%	2.1026E-19	snp_9709	silent_mutation	I5975166	no
II	632854	T	C	26	17	9	34.62%	8.4928E-4	snp_209	silent_mutation	II632854	no
II	697503	T	C	26	17	9	34.62%	8.4928E-4	snp_6440	silent_mutation	II697503	no
III	2070068	C	T	26	17	9	34.62%	8.4928E-4	snp_3789	silent_mutation	III2070068	no
III	13741508	T	C	104	68	36	34.62%	3.6764E-13	snp_1804	silent_mutation	III13741508	no
IV	15077479	A	C	26	17	9	34.62%	8.4928E-4	snp_2137	silent_mutation	IV15077479	no
V	1875622	T	G	27	17	9	34.62%	8.4928E-4	snp_858	silent_mutation	V1875622	no
V	4770330	G	+C	24	17	9	34.62%	1.0185E-3	ins_1461	silent_mutation	V4770330	no
III	1482057	T	C	107	70	37	34.58%	1.6623E-13	snp_6292	silent_mutation	III1482057	no
IV	6692421	C	T	214	140	74	34.58%	2.4586E-26	snp_5533	silent_mutation	IV6692421	no
IV	6359857	A	C	87	55	29	34.52%	9.9366E-11	snp_3728	silent_mutation	IV6359857	no
III	8897838	A	G	258	169	89	34.5%	1.5892E-31	snp_1580	silent_mutation	III8897838	no
I	4594618	C	A	29	19	10	34.48%	3.8387E-4	snp_3455	silent_mutation	I4594618	no
I	10131093	T	A	290	190	100	34.48%	2.4574E-35	snp_5541	silent_mutation	I10131093	no
I	10271719	A	T	117	76	40	34.48%	1.5364E-14	snp_10635	synonymous_codon	I10271719	no
II	2894430	G	A	29	19	10	34.48%	3.8387E-4	snp_9298	silent_mutation	II2894430	no
V	20435667	C	T	117	76	40	34.48%	1.5364E-14	snp_5083	silent_mutation	V20435667	no
X	1643584	T	G	58	38	20	34.48%	1.3135E-7	snp_2052	silent_mutation	X1643584	no
IV	9048261	C	A	1516	992	521	34.43%	1.0247E-178	snp_7359	silent_mutation	IV9048261	no
I	669874	A	G	64	42	22	34.38%	2.6845E-8	snp_4003	silent_mutation	I669874	no
I	12093961	A	T	32	21	11	34.38%	1.7351E-4	snp_10075	silent_mutation	I12093961	no
I	12094010	T	C	32	21	11	34.38%	1.7351E-4	snp_6948	silent_mutation	I12094010	no
III	2408271	T	G	33	21	11	34.38%	1.7351E-4	snp_2190	silent_mutation	III2408271	no
IV	15438158	T	C	32	21	11	34.38%	1.7351E-4	snp_9633	silent_mutation	IV15438158	no
V	3099219	C	T	359	231	121	34.38%	1.3575E-42	snp_3314	silent_mutation	V3099219	no
V	18883481	A	G	64	42	22	34.38%	2.6845E-8	snp_7045	silent_mutation	V18883481	no
X	4030617	A	G	64	42	22	34.38%	2.6845E-8	snp_7280	silent_mutation	X4030617	no
X	17311116	A	G	32	21	11	34.38%	1.7351E-4	snp_4463	synonymous_codon	X17311116	no
X	4029384	C	+A	33	21	11	34.38%	2.3512E-4	ins_676	silent_mutation	X4029384	no
III	8897836	T	C	259	170	89	34.36%	1.66E-31	snp_2520	silent_mutation	III8897836	no
X	295281	G	A	67	44	23	34.33%	1.2137E-8	snp_9357	silent_mutation	X295281	no
III	13080046	A	C	35	23	12	34.29%	7.8434E-5	snp_4639	silent_mutation	III13080046	no
IV	10175165	A	-G	33	23	12	34.29%	9.7866E-5	del_107	silent_mutation	IV10175165	no
X	4028052	A	-T	24	23	12	34.29%	7.8434E-5	del_459	silent_mutation	X4028052	no
V	6073770	T	A	38	25	13	34.21%	3.5456E-5	snp_2336	silent_mutation	V6073770	no
X	11443390	C	T	119	77	40	34.19%	1.6032E-14	snp_245	silent_mutation	X11443390	no
IV	1583459	T	C	41	27	14	34.15%	1.6028E-5	snp_2811	silent_mutation	IV1583459	no
V	2083628	T	-AA	39	27	14	34.15%	2.2741E-5	del_1041	silent_mutation	V2083628	no
X	4056292	C	A	259	170	88	34.11%	4.0011E-31	snp_3175	silent_mutation	X4056292	no
I	12671333	G	C	45	29	15	34.09%	7.2456E-6	snp_8595	non_conservative_missense_codon	I12671333	no
IV	4946909	C	A	44	29	15	34.09%	7.2456E-6	snp_7146	silent_mutation	IV4946909	no
X	4029769	C	A	44	29	15	34.09%	7.2456E-6	snp_3648	silent_mutation	X4029769	no
I	10950475	A	G	47	31	16	34.04%	3.2755E-6	snp_6420	silent_mutation	I10950475	no
II	8265331	G	A	47	31	16	34.04%	3.2755E-6	snp_10376	silent_mutation	II8265331	no
II	12717301	T	G	94	62	32	34.04%	9.5761E-12	snp_5167	silent_mutation	II12717301	no
V	7991276	C	A	282	186	96	34.04%	6.9869E-34	snp_9304	silent_mutation	V7991276	no
V	18980208	C	T	47	31	16	34.04%	3.2755E-6	snp_9415	silent_mutation	V18980208	no
IV	6684031	T	A	53	35	18	33.96%	6.6943E-7	snp_5974	silent_mutation	IV6684031	no
I	10950277	C	-G	106	70	36	33.96%	1.1197E-12	del_761	silent_mutation	I10950277	no
III	467835	T	+A	53	35	18	33.96%	1.1117E-6	ins_225	silent_mutation	III467835	no
I	12130684	A	C	56	37	19	33.93%	3.0264E-7	snp_4449	silent_mutation	I12130684	no
III	7449083	T	A	56	37	19	33.93%	3.0264E-7	snp_4507	silent_mutation	III7449083	no
V	14348400	A	G	56	37	19	33.93%	3.0264E-7	snp_3125	silent_mutation	V14348400	no
I	10131866	T	A	734	485	249	33.92%	9.3417E-87	snp_5811	silent_mutation	I10131866	no
IV	13874078	A	C	69	45	23	33.82%	1.2642E-8	snp_1217	synonymous_codon	IV13874078	no
V	12873023	A	C	68	45	23	33.82%	1.2642E-8	snp_6524	silent_mutation	V12873023	no
II	3796672	T	G	513	286	146	33.8%	4.0467E-51	snp_3028	non_conservative_missense_codon	II3796672	no
X	14913515	A	T	74	49	25	33.78%	2.5839E-9	snp_7429	silent_mutation	X14913515	no
I	6473503	A	G	77	51	26	33.77%	1.1682E-9	snp_5902	silent_mutation	I6473503	no
III	3380990	A	C	80	53	27	33.75%	5.2813E-10	snp_1633	non_conservative_missense_codon	III3380990	no
III	7340717	T	G	80	53	27	33.75%	5.2813E-10	snp_1465	splice_donor_variant	III7340717	no
V	10611948	T	A	248	163	83	33.74%	2.4024E-29	snp_9009	silent_mutation	V10611948	no
III	499011	A	T	83	55	28	33.73%	2.3876E-10	snp_6538	silent_mutation	III499011	no
II	8877565	T	G	90	59	30	33.71%	4.8802E-11	snp_5091	silent_mutation	II8877565	no
V	267020	G	-A	1402	919	467	33.69%	1.7229E-153	del_1025	silent_mutation	V267020	no
IV	13504201	T	C	99	65	33	33.67%	4.5097E-12	snp_7025	silent_mutation	IV13504201	no
V	7988898	T	C	98	65	33	33.67%	4.5097E-12	snp_3231	silent_mutation	V7988898	no
II	14736892	G	T	104	69	35	33.65%	9.2177E-13	snp_1415	silent_mutation	II14736892	no
II	5145187	G	A	656	428	217	33.64%	1.3486E-75	snp_5192	silent_mutation	II5145187	no
IV	7593223	T	G	110	73	37	33.64%	1.8841E-13	snp_9165	synonymous_codon	IV7593223	no
I	10951953	T	A	125	83	42	33.6%	3.5588E-15	snp_2393	silent_mutation	I10951953	no
I	10131868	T	A	741	491	248	33.56%	2.8879E-86	snp_4808	silent_mutation	I10131868	no
IV	8573272	G	T	548	306	154	33.48%	8.3366E-54	snp_627	silent_mutation	IV8573272	no
I	940183	C	A	51	34	17	33.33%	1.5394E-6	snp_3875	silent_mutation	I940183	no
I	3391025	G	A	133	86	43	33.33%	1.6747E-15	snp_2002	silent_mutation	I3391025	no
I	3515237	G	A	15	10	5	33.33%	2.1073E-2	snp_803	silent_mutation	I3515237	no
I	5162920	A	T	111	74	37	33.33%	1.9608E-13	snp_1120	stop_gained	I5162920	no
I	5222161	T	G	48	32	16	33.33%	3.4048E-6	snp_3515	silent_mutation	I5222161	no
I	7742018	T	C	12	8	4	33.33%	4.6584E-2	snp_2693	silent_mutation	I7742018	no
I	11588171	A	G	20	12	6	33.33%	9.5308E-3	snp_4730	silent_mutation	I11588171	no
I	12209811	C	T	13	8	4	33.33%	4.6584E-2	snp_6191	silent_mutation	I12209811	no
I	12931984	T	G	24	16	8	33.33%	1.949E-3	snp_5078	silent_mutation	I12931984	no
I	13614666	T	A	15	10	5	33.33%	2.1073E-2	snp_9255	silent_mutation	I13614666	no
I	14061436	T	C	63	42	21	33.33%	6.4328E-8	snp_3060	silent_mutation	I14061436	no
II	1454978	A	T	12	8	4	33.33%	4.6584E-2	snp_7770	silent_mutation	II1454978	no
II	2629076	T	C	51	34	17	33.33%	1.5394E-6	snp_8107	non_conservative_missense_codon	II2629076	no
II	3335421	A	T	19	12	6	33.33%	9.5308E-3	snp_5822	silent_mutation	II3335421	no
II	4323518	T	C	75	50	25	33.33%	2.6879E-9	snp_1430	silent_mutation	II4323518	no
II	4738018	G	T	84	56	28	33.33%	2.4842E-10	snp_1256	silent_mutation	II4738018	no
II	6490388	G	C	30	20	10	33.33%	3.9851E-4	snp_5371	conservative_missense_codon	II6490388	no
II	7804540	C	T	15	10	5	33.33%	2.1073E-2	snp_7568	silent_mutation	II7804540	no
II	7883591	A	G	15	10	5	33.33%	2.1073E-2	snp_6856	silent_mutation	II7883591	no
II	10383070	T	G	72	48	24	33.33%	5.9452E-9	snp_5322	silent_mutation	II10383070	no
II	12649991	G	C	81	54	27	33.33%	5.4945E-10	snp_491	silent_mutation	II12649991	no
II	12650431	C	T	27	18	9	33.33%	8.8132E-4	snp_173	silent_mutation	II12650431	no
II	12803456	T	C	40	26	13	33.33%	3.6837E-5	snp_10411	silent_mutation	II12803456	no
II	15114755	A	T	22	14	7	33.33%	4.3101E-3	snp_9920	silent_mutation	II15114755	no
II	15142416	G	A	33	22	11	33.33%	1.8019E-4	snp_936	silent_mutation	II15142416	no
III	2258679	C	G	37	24	12	33.33%	8.1472E-5	snp_3440	non_conservative_missense_codon	III2258679	no
III	4930507	C	A	27	18	9	33.33%	8.8132E-4	snp_8845	silent_mutation	III4930507	no
III	7448218	G	A	39	26	13	33.33%	3.6837E-5	snp_4035	silent_mutation	III7448218	no
III	10829589	T	C	14	8	4	33.33%	4.6584E-2	snp_3783	silent_mutation	III10829589	no
III	11786107	T	G	75	50	25	33.33%	2.6879E-9	snp_1539	silent_mutation	III11786107	no
III	13072149	T	G	20	12	6	33.33%	9.5308E-3	snp_6791	silent_mutation	III13072149	no
IV	4667276	T	C	29	18	9	33.33%	8.8132E-4	snp_7946	silent_mutation	IV4667276	no
IV	6704285	T	A	58	38	19	33.33%	3.1469E-7	snp_4838	silent_mutation	IV6704285	no
IV	8575286	T	G	39	24	12	33.33%	8.1472E-5	snp_6831	silent_mutation	IV8575286	no
IV	16285980	T	A	12	8	4	33.33%	4.6584E-2	snp_3568	silent_mutation	IV16285980	no
IV	16881331	A	G	12	8	4	33.33%	4.6584E-2	snp_448	silent_mutation	IV16881331	no
V	4596277	A	G	12	8	4	33.33%	4.6584E-2	snp_30	silent_mutation	V4596277	no
V	5073709	A	G	253	168	84	33.33%	1.2277E-29	snp_3482	silent_mutation	V5073709	no
V	6072137	A	G	12	8	4	33.33%	4.6584E-2	snp_9437	silent_mutation	V6072137	no
V	9339710	T	C	126	84	42	33.33%	3.7041E-15	snp_2501	silent_mutation	V9339710	no
V	16270216	T	G	30	20	10	33.33%	3.9851E-4	snp_4977	silent_mutation	V16270216	no
V	18183018	A	G	30	20	10	33.33%	3.9851E-4	snp_6477	silent_mutation	V18183018	no
V	18358514	A	C	54	36	18	33.33%	6.9602E-7	snp_5834	silent_mutation	V18358514	no
V	18460405	C	A	13	8	4	33.33%	4.6584E-2	snp_6714	silent_mutation	V18460405	no
V	19093976	A	C	42	28	14	33.33%	1.6656E-5	snp_2101	silent_mutation	V19093976	no
V	19524448	T	A	21	14	7	33.33%	4.3101E-3	snp_7284	silent_mutation	V19524448	no
V	20342913	A	G	27	18	9	33.33%	8.8132E-4	snp_8610	silent_mutation	V20342913	no
X	5291	A	C	18	12	6	33.33%	9.5308E-3	snp_10566	silent_mutation	X5291	no
X	943949	G	A	243	160	80	33.33%	2.9383E-28	snp_6041	silent_mutation	X943949	no
X	1356096	A	G	12	8	4	33.33%	4.6584E-2	snp_8116	silent_mutation	X1356096	no
X	2045068	T	G	31	20	10	33.33%	3.9851E-4	snp_2902	silent_mutation	X2045068	no
X	2151642	A	G	16	10	5	33.33%	2.1073E-2	snp_1069	silent_mutation	X2151642	no
X	5074323	C	T	27	18	9	33.33%	8.8132E-4	snp_4116	silent_mutation	X5074323	no
X	5636944	T	C	49	32	16	33.33%	3.4048E-6	snp_4452	silent_mutation	X5636944	no
X	5636954	A	T	58	38	19	33.33%	3.1469E-7	snp_7491	silent_mutation	X5636954	no
X	5636961	T	G	63	42	21	33.33%	6.4328E-8	snp_4708	silent_mutation	X5636961	no
X	5970959	T	G	18	12	6	33.33%	9.5308E-3	snp_9636	silent_mutation	X5970959	no
X	6912134	A	G	12	8	4	33.33%	4.6584E-2	snp_1715	silent_mutation	X6912134	no
X	8603036	G	A	12	8	4	33.33%	4.6584E-2	snp_3528	silent_mutation	X8603036	no
X	9384802	G	A	24	16	8	33.33%	1.949E-3	snp_5449	silent_mutation	X9384802	no
X	9384806	C	A	24	16	8	33.33%	1.949E-3	snp_6773	silent_mutation	X9384806	no
X	9706409	A	C	87	58	29	33.33%	1.1231E-10	snp_8340	silent_mutation	X9706409	no
X	11441695	A	T	78	52	26	33.33%	1.2153E-9	snp_1594	silent_mutation	X11441695	no
X	12469663	T	G	54	36	18	33.33%	6.9602E-7	snp_5885	silent_mutation	X12469663	no
X	13206862	T	C	12	8	4	33.33%	4.6584E-2	snp_2045	silent_mutation	X13206862	no
X	13796345	T	C	12	8	4	33.33%	4.6584E-2	snp_2558	silent_mutation	X13796345	no
X	15854254	G	A	48	32	16	33.33%	3.4048E-6	snp_2135	silent_mutation	X15854254	no
X	15886082	C	G	12	8	4	33.33%	4.6584E-2	snp_6272	non_conservative_missense_codon	X15886082	no
X	16350373	A	T	42	28	14	33.33%	1.6656E-5	snp_10383	silent_mutation	X16350373	no
X	16851406	T	C	57	38	19	33.33%	3.1469E-7	snp_7619	silent_mutation	X16851406	no
I	2810634	A	-C	10	10	5	33.33%	2.1073E-2	del_713	silent_mutation	I2810634	no
I	12094124	C	+A	12	12	6	33.33%	9.5308E-3	ins_1038	silent_mutation	I12094124	no
III	1300137	A	+T	76	48	24	33.33%	1.1974E-8	ins_250	silent_mutation	III1300137	no
III	11529305	A	+T	12	8	4	33.33%	5.0612E-2	ins_538	silent_mutation	III11529305	no
IV	173093	A	-G	23	18	9	33.33%	9.4048E-4	del_8	silent_mutation	IV173093	no
V	6712680	G	-A	99	66	33	33.33%	1.1809E-11	del_1071	silent_mutation	V6712680	no
V	19656932	G	-AAAATTTCTCAAAAAA	15	10	5	33.33%	2.3562E-2	del_1162	silent_mutation	V19656932	no
X	4029388	A	-T	24	22	11	33.33%	1.8019E-4	del_464	silent_mutation	X4029388	no
X	4959406	G	-AA	12	12	6	33.33%	9.5308E-3	del_485	silent_mutation	X4959406	no
X	13401541	A	-G	35	22	11	33.33%	2.4819E-4	del_592	silent_mutation	X13401541	no
X	13739582	G	-C	23	18	9	33.33%	9.9376E-4	del_602	silent_mutation	X13739582	no
X	15381189	G	-T	14	10	5	33.33%	2.3166E-2	del_625	silent_mutation	X15381189	no
X	17442456	C	A	657	437	218	33.28%	8.1231E-76	snp_8486	silent_mutation	X17442456	no
I	3990642	T	C	232	155	77	33.19%	3.3091E-27	snp_8093	silent_mutation	I3990642	no
I	14453787	G	T	184	123	61	33.15%	1.0856E-21	snp_1479	silent_mutation	I14453787	no
X	8846678	G	A	151	101	50	33.11%	6.7271E-18	snp_260	silent_mutation	X8846678	no
X	10750745	C	T	134	89	44	33.08%	7.8752E-16	snp_10648	silent_mutation	X10750745	no
II	13738560	T	C	104	69	34	33.01%	2.2059E-12	snp_6531	silent_mutation	II13738560	no
III	492873	A	T	100	67	33	33%	4.8787E-12	snp_950	silent_mutation	III492873	no
III	9782261	T	G	82	55	27	32.93%	5.7096E-10	snp_4056	splice_donor_variant	III9782261	no
I	10132518	T	A	161	108	53	32.92%	6.4645E-19	snp_9240	silent_mutation	I10132518	no
X	13110142	G	T	79	53	26	32.91%	1.2627E-9	snp_185	silent_mutation	X13110142	no
II	12717314	T	C	73	49	24	32.88%	6.1761E-9	snp_6270	silent_mutation	II12717314	no
IV	8578247	A	G	143	96	47	32.87%	7.5662E-17	snp_6961	silent_mutation	IV8578247	no
II	696786	C	T	70	47	23	32.86%	1.3659E-8	snp_9844	silent_mutation	II696786	no
IV	9356947	T	C	70	47	23	32.86%	1.3659E-8	snp_3115	silent_mutation	IV9356947	no
IV	11611713	C	G	67	45	22	32.84%	3.0207E-8	snp_6170	silent_mutation	IV11611713	no
III	11936813	C	G	61	41	20	32.79%	1.4773E-7	snp_6794	conservative_missense_codon	III11936813	no
IV	15189390	T	G	61	41	20	32.79%	1.4773E-7	snp_5318	silent_mutation	IV15189390	no
X	4028326	T	A	62	41	20	32.79%	1.4773E-7	snp_2319	silent_mutation	X4028326	no
III	9685170	G	T	59	39	19	32.76%	3.2669E-7	snp_10238	conservative_missense_codon	III9685170	no
IV	10933998	G	C	58	39	19	32.76%	3.2669E-7	snp_2133	non_conservative_missense_codon	IV10933998	no
[truncated: 11,445 more rows]

## Sheet: cc24 raw
Chrom	Coordinate	Ref	Variant	Coverage	Ref count	Variant count	Ratio	p-value	Variation ID	Variation Type		In cc10
I	670393	A	G	10	0	10	100%	5.4125E-6	snp_6512	silent_mutation	I670393	no
I	4048472	T	A	11	0	11	100%	1.4176E-6	snp_9349	silent_mutation	I4048472	no
I	5053680	G	C	35	0	35	100%	8.9137E-21	snp_8566	stop_gained	I5053680	no
I	6116671	C	G	48	0	48	100%	1.554E-28	snp_8271	silent_mutation	I6116671	no
I	6163280	T	C	9	0	9	100%	2.0568E-5	snp_4096	silent_mutation	I6163280	no
I	9346156	T	C	10	0	10	100%	5.4125E-6	snp_9052	silent_mutation	I9346156	no
I	13584208	A	C	8	0	8	100%	7.77E-5	snp_8498	silent_mutation	I13584208	no
I	14586339	A	C	15	0	15	100%	6.4467E-9	snp_7858	silent_mutation	I14586339	no
II	1123620	C	A	21	0	21	100%	1.8578E-12	snp_2621	conservative_missense_codon	II1123620	no
II	1156497	T	C	12	0	12	100%	3.698E-7	snp_9259	silent_mutation	II1156497	no
II	5073891	T	A	9	0	9	100%	2.0568E-5	snp_375	silent_mutation	II5073891	no
II	6766065	C	T	13	0	13	100%	9.6148E-8	snp_10249	silent_mutation	II6766065	no
II	7906620	C	G	28	0	28	100%	1.3074E-16	snp_7560	silent_mutation	II7906620	no
III	2883814	G	C	9	0	9	100%	2.0568E-5	snp_9810	silent_mutation	III2883814	no
III	2884131	G	T	8	0	8	100%	7.77E-5	snp_5913	silent_mutation	III2884131	no
III	2884144	T	A	10	0	10	100%	5.4125E-6	snp_7065	silent_mutation	III2884144	no
III	2884148	C	T	10	0	10	100%	5.4125E-6	snp_6476	silent_mutation	III2884148	no
III	3463329	C	G	10	0	10	100%	5.4125E-6	snp_4928	silent_mutation	III3463329	no
III	3613833	G	T	14	0	14	100%	2.4927E-8	snp_4177	silent_mutation	III3613833	no
III	3641888	G	A	8	0	8	100%	7.77E-5	snp_6736	silent_mutation	III3641888	no
III	6033359	A	G	45	0	3	100%	5E-2	snp_3771	conservative_missense_codon	III6033359	no
III	10322636	C	T	36	0	36	100%	2.2598E-21	snp_1740	synonymous_codon	III10322636	no
IV	3962665	A	T	9	0	9	100%	2.0568E-5	snp_2751	silent_mutation	IV3962665	no
IV	4844588	A	C	30	0	30	100%	8.4556E-18	snp_9346	silent_mutation	IV4844588	no
IV	8288164	C	T	17	0	8	100%	7.77E-5	snp_2285	synonymous_codon	IV8288164	no
IV	8380203	G	A	18	0	18	100%	1.1019E-10	snp_7915	silent_mutation	IV8380203	no
IV	9238856	G	A	39	0	39	100%	3.6742E-23	snp_9481	silent_mutation	IV9238856	no
IV	11607664	T	A	37	0	37	100%	5.7269E-22	snp_265	silent_mutation	IV11607664	no
IV	12608506	C	T	8	0	8	100%	7.77E-5	snp_9051	silent_mutation	IV12608506	no
V	5641267	A	C	8	0	8	100%	7.77E-5	snp_9805	silent_mutation	V5641267	no
V	6487554	C	A	22	0	22	100%	4.7526E-13	snp_5211	silent_mutation	V6487554	no
V	8939409	T	C	36	0	36	100%	2.2598E-21	snp_2579	silent_mutation	V8939409	no
V	11505118	A	C	31	0	5	100%	3.9683E-3	snp_1378	silent_mutation	V11505118	no
V	11628569	G	T	22	0	22	100%	4.7526E-13	snp_6398	silent_mutation	V11628569	no
V	11816342	A	C	8	0	8	100%	7.77E-5	snp_5812	silent_mutation	V11816342	no
V	14072318	C	A	8	0	8	100%	7.77E-5	snp_2277	silent_mutation	V14072318	no
V	17738206	T	C	11	0	11	100%	1.4176E-6	snp_8987	silent_mutation	V17738206	no
V	20413886	C	T	11	0	11	100%	1.4176E-6	snp_10438	silent_mutation	V20413886	no
X	28526	G	A	8	0	8	100%	7.77E-5	snp_76	silent_mutation	X28526	no
X	346995	G	T	10	0	10	100%	5.4125E-6	snp_9302	silent_mutation	X346995	no
X	1226077	G	C	8	0	8	100%	7.77E-5	snp_8214	silent_mutation	X1226077	no
X	6287308	T	A	9	0	9	100%	2.0568E-5	snp_8455	silent_mutation	X6287308	no
X	6287445	T	G	9	0	5	100%	3.9683E-3	snp_1840	silent_mutation	X6287445	no
X	7355996	A	C	8	0	8	100%	7.77E-5	snp_7274	silent_mutation	X7355996	no
X	16225133	T	C	8	0	8	100%	7.77E-5	snp_1129	silent_mutation	X16225133	no
II	6206073	G	+C	31	1	56	98.25%	1.8688E-23	ins_1183	silent_mutation	II6206073	no
IV	13440447	G	A	44	1	43	97.73%	1.7144E-24	snp_1969	conservative_missense_codon	IV13440447	no
II	8118942	T	A	38	1	37	97.37%	5.6582E-21	snp_2611	synonymous_codon	II8118942	no
V	4752170	G	A	37	2	35	94.59%	4.2437E-19	snp_8311	synonymous_codon	V4752170	no
V	5896725	A	G	52	3	49	94.23%	1.6572E-26	snp_8656	conservative_missense_codon	V5896725	no
V	3300302	T	-AC	32	2	30	93.75%	8.6344E-12	del_1034	silent_mutation	V3300302	no
X	7543426	T	+A	12	1	12	92.31%	3.8815E-5	ins_741	silent_mutation	X7543426	no
II	8118943	C	+GGAT	38	3	35	92.11%	1.2823E-13	ins_1049	frameshift_variant	II8118943	no
II	11704840	A	-T	12	1	11	91.67%	1.0135E-4	del_953	silent_mutation	II11704840	no
X	5529	A	-GCT	10	1	10	90.91%	2.1796E-4	del_396	silent_mutation	X5529	no
X	5514	A	G	10	1	9	90%	5.9538E-5	snp_9908	silent_mutation	X5514	no
I	13736690	A	-T	10	1	9	90%	5.667E-4	del_770	silent_mutation	I13736690	no
III	9167543	G	-CTTT	40	4	36	90%	5.9795E-14	del_166	frameshift_variant	III9167543	no
IV	7592868	G	+T	8	1	8	88.89%	1.2236E-3	ins_1	frameshift_variant	IV7592868	no
III	9335390	C	+T	8	1	7	87.5%	3.1609E-3	ins_457	silent_mutation	III9335390	no
V	4988947	C	+A	9	1	7	87.5%	3.3988E-3	ins_1419	silent_mutation	V4988947	no
V	14744705	C	+G	8	1	7	87.5%	3.1609E-3	ins_1495	silent_mutation	V14744705	no
IV	644392	T	-G	30	4	27	87.1%	1.2661E-10	del_9	silent_mutation	IV644392	no
III	9812833	C	A	28	4	24	85.71%	4.7015E-12	snp_961	silent_mutation	III9812833	no
II	3620864	G	-A	28	4	24	85.71%	1.8384E-9	del_838	silent_mutation	II3620864	no
X	2337865	G	-A	46	7	39	84.78%	5.9761E-15	del_430	silent_mutation	X2337865	no
II	15188803	G	+CAA	13	2	11	84.62%	1.1047E-4	ins_1375	silent_mutation	II15188803	no
IV	6731031	G	A	8	1	5	83.33%	7.5758E-3	snp_6207	silent_mutation	IV6731031	no
V	1880606	G	+T	12	2	10	83.33%	2.6061E-4	ins_1396	silent_mutation	V1880606	no
X	930225	T	-A	41	7	34	82.93%	4.4044E-13	del_406	silent_mutation	X930225	no
III	3613757	G	+T	16	3	13	81.25%	2.1506E-5	ins_270	silent_mutation	III3613757	no
I	4537137	C	G	22	1	4	80%	2.381E-2	snp_1641	silent_mutation	I4537137	no
V	3300304	C	T	30	1	4	80%	2.381E-2	snp_7740	silent_mutation	V3300304	no
II	1221572	G	+A	9	2	7	77.78%	3.3988E-3	ins_1076	silent_mutation	II1221572	no
III	3426070	G	-A	9	2	7	77.78%	3.3988E-3	del_202	silent_mutation	III3426070	no
III	10381434	G	+T	9	2	7	77.78%	3.3988E-3	ins_505	silent_mutation	III10381434	no
IV	2073802	G	+T	9	2	7	77.78%	3.3988E-3	ins_35	silent_mutation	IV2073802	no
II	1388541	G	+A	13	3	10	76.92%	2.8066E-4	ins_1079	silent_mutation	II1388541	no
III	9069701	T	-GTTTTATG	64	15	49	76.56%	2.1642E-18	del_314	silent_mutation	III9069701	no
II	4078221	A	-G	42	10	32	76.19%	3.125E-12	del_840	silent_mutation	II4078221	no
II	697667	T	G	8	2	6	75%	3.4965E-3	snp_3874	silent_mutation	II697667	no
I	6163288	G	+C	9	2	6	75%	7.971E-3	ins_947	silent_mutation	I6163288	no
III	11318805	G	+A	16	4	12	75%	5.4482E-5	ins_529	silent_mutation	III11318805	no
V	19015382	T	-AATCA	31	8	23	74.19%	5.9704E-9	del_1002	frameshift_variant	V19015382	no
I	11036309	C	-T	20	6	15	71.43%	4.5018E-6	del_756	silent_mutation	I11036309	no
V	1953658	G	+T	35	10	24	70.59%	2.9186E-9	ins_1397	silent_mutation	V1953658	no
II	9063993	A	G	11	3	7	70%	1.548E-3	snp_6098	silent_mutation	II9063993	no
III	7436082	C	G	10	3	7	70%	1.548E-3	snp_2361	silent_mutation	III7436082	no
III	13587091	G	-A	10	3	7	70%	3.6151E-3	del_375	silent_mutation	III13587091	no
V	8305816	A	-T	13	4	9	69.23%	7.0165E-4	del_1069	silent_mutation	V8305816	no
IV	17252522	G	+T	51	17	35	67.31%	3.6681E-13	ins_186	silent_mutation	IV17252522	no
III	13587106	A	T	9	3	6	66.67%	4.5249E-3	snp_6330	silent_mutation	III13587106	no
V	17867263	A	G	12	4	8	66.67%	6.7304E-4	snp_7979	silent_mutation	V17867263	no
X	6287426	C	G	12	4	8	66.67%	6.7304E-4	snp_9071	silent_mutation	X6287426	no
X	6287464	C	G	12	4	8	66.67%	6.7304E-4	snp_338	silent_mutation	X6287464	no
I	10315622	G	+A	12	4	8	66.67%	1.638E-3	ins_979	silent_mutation	I10315622	no
X	14362689	C	+TA	9	3	6	66.67%	8.4291E-3	ins_861	silent_mutation	X14362689	no
V	13113844	C	+A	31	11	20	64.52%	9.3266E-8	ins_1476	silent_mutation	V13113844	no
X	15309793	A	-G	24	9	16	64%	1.7753E-6	del_620	silent_mutation	X15309793	no
III	2984205	A	-C	13	4	7	63.64%	4.158E-3	del_197	silent_mutation	III2984205	no
III	10381446	G	+T	8	4	7	63.64%	3.1609E-3	ins_506	silent_mutation	III10381446	no
I	12899413	T	G	8	3	5	62.5%	1.2821E-2	snp_1335	silent_mutation	I12899413	no
IV	4207933	A	C	8	3	5	62.5%	1.2821E-2	snp_1497	silent_mutation	IV4207933	no
X	17446507	G	A	8	3	5	62.5%	1.2821E-2	snp_5155	silent_mutation	X17446507	no
III	9111889	A	-AAAT	8	3	5	62.5%	1.9565E-2	del_315	silent_mutation	III9111889	no
V	10063771	G	-T	30	12	19	61.29%	2.1763E-7	del_1081	silent_mutation	V10063771	no
IV	14910424	A	C	10	4	6	60%	5.418E-3	snp_9392	silent_mutation	IV14910424	no
V	7408987	A	G	8	2	3	60%	8.3333E-2	snp_6917	silent_mutation	V7408987	no
X	1509929	G	T	39	2	3	60%	8.3333E-2	snp_8312	silent_mutation	X1509929	no
X	17445766	C	G	10	4	6	60%	5.418E-3	snp_5237	silent_mutation	X17445766	no
X	14461126	A	+T	10	4	6	60%	8.837E-3	ins_866	silent_mutation	X14461126	no
III	5638943	A	C	17	7	10	58.82%	1.4831E-4	snp_1457	silent_mutation	III5638943	no
III	13587088	G	+TTT	10	5	7	58.33%	3.6151E-3	ins_558	silent_mutation	III13587088	no
I	1923962	A	C	8	3	4	57.14%	3.4965E-2	snp_2819	silent_mutation	I1923962	no
III	12018881	A	G	8	3	4	57.14%	3.4965E-2	snp_4209	silent_mutation	III12018881	no
V	2666458	A	C	14	6	8	57.14%	9.6618E-4	snp_9323	silent_mutation	V2666458	no
X	11313551	G	A	46	20	26	56.52%	9.8982E-11	snp_7262	silent_mutation	X11313551	no
III	13587110	T	C	9	4	5	55.56%	1.4706E-2	snp_4404	silent_mutation	III13587110	no
III	13587113	T	C	9	4	5	55.56%	1.4706E-2	snp_6557	silent_mutation	III13587113	no
X	6287458	C	A	9	4	5	55.56%	1.4706E-2	snp_48	silent_mutation	X6287458	no
X	13202438	A	C	9	4	5	55.56%	1.4706E-2	snp_3681	silent_mutation	X13202438	no
V	5641272	A	+C	8	4	5	55.56%	1.9565E-2	ins_1422	silent_mutation	V5641272	no
IV	16458630	C	T	11	5	6	54.55%	6.192E-3	snp_6897	silent_mutation	IV16458630	no
V	19499882	G	T	13	5	6	54.55%	6.192E-3	snp_8758	silent_mutation	V19499882	no
I	14159062	A	-G	14	5	6	54.55%	8.837E-3	del_778	silent_mutation	I14159062	no
V	19806341	G	+A	13	5	6	54.55%	9.5308E-3	ins_1545	silent_mutation	V19806341	no
X	1884557	A	-T	13	6	7	53.85%	4.158E-3	del_420	silent_mutation	X1884557	no
IV	1917019	A	-C	22	12	13	52%	2.6443E-5	del_20	silent_mutation	IV1917019	no
I	947276	A	C	8	4	4	50%	3.8462E-2	snp_5417	synonymous_codon	I947276	no
I	969870	C	G	10	5	5	50%	1.6254E-2	snp_9167	silent_mutation	I969870	no
I	3117751	A	G	12	6	6	50%	6.865E-3	snp_4878	silent_mutation	I3117751	no
I	13018308	G	C	24	12	12	50%	3.8815E-5	snp_719	silent_mutation	I13018308	no
I	13650904	A	C	9	4	4	50%	3.8462E-2	snp_4149	silent_mutation	I13650904	no
II	5073898	A	T	10	5	5	50%	1.6254E-2	snp_9866	silent_mutation	II5073898	no
III	426481	T	C	8	4	4	50%	3.8462E-2	snp_586	silent_mutation	III426481	no
IV	7592858	T	A	8	4	4	50%	3.8462E-2	snp_2100	non_conservative_missense_codon	IV7592858	no
IV	8574165	G	A	8	4	4	50%	3.8462E-2	snp_2728	silent_mutation	IV8574165	no
IV	11610611	G	T	10	5	5	50%	1.6254E-2	snp_7784	silent_mutation	IV11610611	no
IV	15080621	A	C	8	4	4	50%	3.8462E-2	snp_1149	silent_mutation	IV15080621	no
IV	15320606	A	C	8	4	4	50%	3.8462E-2	snp_8947	silent_mutation	IV15320606	no
IV	15320621	A	G	8	4	4	50%	3.8462E-2	snp_8834	silent_mutation	IV15320621	no
IV	15320631	T	G	8	4	4	50%	3.8462E-2	snp_7934	silent_mutation	IV15320631	no
V	20031270	A	G	14	7	7	50%	2.8986E-3	snp_8022	silent_mutation	V20031270	no
V	20446557	A	G	12	6	6	50%	6.865E-3	snp_1557	silent_mutation	V20446557	no
X	6287422	G	A	12	6	6	50%	6.865E-3	snp_5685	silent_mutation	X6287422	no
X	7352316	T	C	8	4	4	50%	3.8462E-2	snp_7920	silent_mutation	X7352316	no
II	2570170	C	-A	8	4	4	50%	4.6584E-2	del_820	silent_mutation	II2570170	no
II	2570501	T	-A	18	8	8	50%	1.949E-3	del_826	silent_mutation	II2570501	no
II	6299713	T	+C	8	4	4	50%	4.6584E-2	ins_1187	silent_mutation	II6299713	no
II	7883573	A	+G	13	7	7	50%	3.9926E-3	ins_1257	silent_mutation	II7883573	no
II	7883577	A	+G	18	8	8	50%	1.949E-3	ins_1258	silent_mutation	II7883577	no
II	12835871	A	+G	10	7	7	50%	3.6151E-3	ins_1343	silent_mutation	II12835871	no
X	3902127	C	-GG	8	4	4	50%	4.6584E-2	del_456	silent_mutation	X3902127	no
X	11526752	A	G	55	28	27	49.09%	1.0345E-10	snp_2303	conservative_missense_codon	X11526752	no
X	4684485	T	G	30	13	12	48%	4.2836E-5	snp_4749	silent_mutation	X4684485	no
V	444333	T	C	23	12	11	47.83%	1.0135E-4	snp_7354	silent_mutation	V444333	no
II	13434795	G	C	21	11	10	47.62%	2.3971E-4	snp_439	silent_mutation	II13434795	no
V	5285853	T	A	48	20	18	47.37%	2.68E-7	snp_762	silent_mutation	V5285853	no
X	4219324	T	G	18	9	8	47.06%	1.3389E-3	snp_8053	silent_mutation	X4219324	no
III	13713063	C	+G	10	9	8	47.06%	1.4461E-3	ins_561	silent_mutation	III13713063	no
IV	9045739	A	G	45	24	21	46.67%	2.2206E-8	snp_8056	silent_mutation	IV9045739	no
V	18894351	C	T	24	13	11	45.83%	1.1047E-4	snp_1125	silent_mutation	V18894351	no
I	13462907	A	+G	24	13	11	45.83%	1.9282E-4	ins_1019	silent_mutation	I13462907	no
IV	17325910	G	+A	23	13	11	45.83%	1.8662E-4	ins_187	silent_mutation	IV17325910	no
V	20342927	T	A	17	6	5	45.45%	1.7544E-2	snp_8030	silent_mutation	V20342927	no
X	2788400	A	C	14	6	5	45.45%	1.7544E-2	snp_7465	silent_mutation	X2788400	no
X	2953722	T	C	13	6	5	45.45%	1.7544E-2	snp_8421	silent_mutation	X2953722	no
X	8374928	A	T	28	6	5	45.45%	1.7544E-2	snp_9583	silent_mutation	X8374928	no
I	11675644	C	-AT	11	6	5	45.45%	2.1073E-2	del_763	silent_mutation	I11675644	no
II	13582960	C	-TTTTT	11	6	5	45.45%	2.1691E-2	del_977	silent_mutation	II13582960	no
III	12627296	C	-A	11	6	5	45.45%	2.1691E-2	del_371	silent_mutation	III12627296	no
X	3064043	A	-G	12	6	5	45.45%	1.9565E-2	del_446	silent_mutation	X3064043	no
I	1362281	C	-T	31	17	14	45.16%	1.8462E-5	del_690	silent_mutation	I1362281	no
III	11114163	T	A	20	11	9	45%	6.1425E-4	snp_2087	silent_mutation	III11114163	no
V	13440483	C	T	29	16	13	44.83%	2.1506E-5	snp_3233	silent_mutation	V13440483	no
I	918158	G	A	9	5	4	44.44%	4.1176E-2	snp_9594	silent_mutation	I918158	no
I	4467294	C	T	9	5	4	44.44%	4.1176E-2	snp_1368	silent_mutation	I4467294	no
I	7780221	T	C	9	5	4	44.44%	4.1176E-2	snp_6506	silent_mutation	I7780221	no
II	4104059	T	G	9	5	4	44.44%	4.1176E-2	snp_4969	silent_mutation	II4104059	no
II	13583007	C	T	11	5	4	44.44%	4.1176E-2	snp_9580	silent_mutation	II13583007	no
III	3810536	A	G	9	5	4	44.44%	4.1176E-2	snp_3839	silent_mutation	III3810536	no
III	13587143	T	G	9	5	4	44.44%	4.1176E-2	snp_4272	silent_mutation	III13587143	no
IV	7592857	T	A	9	5	4	44.44%	4.1176E-2	snp_6167	synonymous_codon	IV7592857	no
V	19037719	T	G	9	5	4	44.44%	4.1176E-2	snp_4694	silent_mutation	V19037719	no
V	19993399	T	C	18	10	8	44.44%	1.4461E-3	snp_8934	silent_mutation	V19993399	no
X	4720699	A	G	9	5	4	44.44%	4.1176E-2	snp_2431	silent_mutation	X4720699	no
X	8602976	G	A	9	5	4	44.44%	4.1176E-2	snp_8526	silent_mutation	X8602976	no
X	12781895	T	G	19	10	8	44.44%	1.4461E-3	snp_3659	silent_mutation	X12781895	no
I	12094024	A	+C	8	5	4	44.44%	4.6584E-2	ins_1008	silent_mutation	I12094024	no
IV	7128301	T	-GG	9	5	4	44.44%	4.7826E-2	del_73	silent_mutation	IV7128301	no
III	1300139	T	G	42	19	15	44.12%	4.1835E-6	snp_87	silent_mutation	III1300139	no
I	1481726	T	C	9	4	3	42.86%	9.6154E-2	snp_6540	silent_mutation	I1481726	no
I	1729829	T	C	22	12	9	42.86%	6.592E-4	snp_9339	silent_mutation	I1729829	no
III	2032249	A	T	9	4	3	42.86%	9.6154E-2	snp_5718	silent_mutation	III2032249	no
IV	14740785	A	T	8	4	3	42.86%	9.6154E-2	snp_5659	silent_mutation	IV14740785	no
IV	17156491	T	G	14	8	6	42.86%	7.971E-3	snp_4607	silent_mutation	IV17156491	no
V	658182	G	C	52	28	21	42.86%	3.0726E-8	snp_774	silent_mutation	V658182	no
V	16241380	G	T	28	16	12	42.86%	5.4482E-5	snp_7366	silent_mutation	V16241380	no
V	18093772	G	A	14	8	6	42.86%	7.971E-3	snp_2096	silent_mutation	V18093772	no
V	19569697	T	C	9	4	3	42.86%	9.6154E-2	snp_5982	silent_mutation	V19569697	no
X	8543138	C	G	8	4	3	42.86%	9.6154E-2	snp_9816	silent_mutation	X8543138	no
X	9208281	T	G	14	8	6	42.86%	7.971E-3	snp_2641	silent_mutation	X9208281	no
II	6296733	T	+AA	14	8	6	42.86%	1.0098E-2	ins_1186	silent_mutation	II6296733	no
V	19569696	C	-T	12	8	6	42.86%	9.2021E-3	del_1145	silent_mutation	V19569696	no
IV	9045777	A	T	52	30	22	42.31%	1.4035E-8	snp_8161	silent_mutation	IV9045777	no
V	14067	G	T	26	15	11	42.31%	1.2791E-4	snp_6538	silent_mutation	V14067	no
I	4463686	T	A	19	11	8	42.11%	1.5455E-3	snp_5292	silent_mutation	I4463686	no
V	18189115	A	C	24	11	8	42.11%	1.5455E-3	snp_8539	silent_mutation	V18189115	no
I	1419603	A	T	12	7	5	41.67%	1.8634E-2	snp_7631	silent_mutation	I1419603	no
II	6296678	G	A	12	7	5	41.67%	1.8634E-2	snp_5558	silent_mutation	II6296678	no
IV	3269295	G	T	12	7	5	41.67%	1.8634E-2	snp_1696	silent_mutation	IV3269295	no
IV	16881361	T	A	12	7	5	41.67%	1.8634E-2	snp_6204	silent_mutation	IV16881361	no
V	16331672	A	C	12	7	5	41.67%	1.8634E-2	snp_7055	silent_mutation	V16331672	no
V	20073509	T	G	24	14	10	41.67%	2.9985E-4	snp_2068	silent_mutation	V20073509	no
X	6287420	C	A	12	7	5	41.67%	1.8634E-2	snp_3617	silent_mutation	X6287420	no
I	670358	G	-A	12	7	5	41.67%	2.2239E-2	del_679	silent_mutation	I670358	no
II	13582983	A	-CATTTTTAAC	12	7	5	41.67%	2.2239E-2	del_978	silent_mutation	II13582983	no
III	13597543	A	+G	13	7	5	41.67%	2.2727E-2	ins_560	silent_mutation	III13597543	no
I	57500	T	G	47	27	19	41.3%	1.8161E-7	snp_1802	non_conservative_missense_codon	I57500	no
X	13795650	G	C	37	22	15	40.54%	5.1339E-6	snp_9636	silent_mutation	X13795650	no
IV	9045741	A	G	46	25	17	40.48%	9.9678E-7	snp_2384	silent_mutation	IV9045741	no
I	4765851	G	A	15	9	6	40%	8.4291E-3	snp_9627	silent_mutation	I4765851	no
I	5152296	A	G	10	6	4	40%	4.3344E-2	snp_5303	silent_mutation	I5152296	no
I	13610972	T	C	10	6	4	40%	4.3344E-2	snp_5181	silent_mutation	I13610972	no
II	697790	A	G	15	9	6	40%	8.4291E-3	snp_8765	silent_mutation	II697790	no
II	6296662	T	A	15	9	6	40%	8.4291E-3	snp_8744	silent_mutation	II6296662	no
II	12238757	T	C	20	12	8	40%	1.638E-3	snp_8093	silent_mutation	II12238757	no
II	13835639	T	G	15	9	6	40%	8.4291E-3	snp_4081	silent_mutation	II13835639	no
III	4136816	A	C	20	12	8	40%	1.638E-3	snp_7094	silent_mutation	III4136816	no
IV	3298582	T	C	31	18	12	40%	6.1809E-5	snp_5103	silent_mutation	IV3298582	no
IV	9896185	C	G	10	6	4	40%	4.3344E-2	snp_7042	silent_mutation	IV9896185	no
IV	15080080	A	C	10	6	4	40%	4.3344E-2	snp_10437	silent_mutation	IV15080080	no
V	9439117	G	A	10	6	4	40%	4.3344E-2	snp_1959	silent_mutation	V9439117	no
V	14770928	T	G	10	6	4	40%	4.3344E-2	snp_3166	silent_mutation	V14770928	no
V	17972051	G	T	10	6	4	40%	4.3344E-2	snp_9653	silent_mutation	V17972051	no
X	3857457	T	G	20	12	8	40%	1.638E-3	snp_5516	silent_mutation	X3857457	no
X	8181951	G	A	41	24	16	40%	2.3315E-6	snp_10458	silent_mutation	X8181951	no
X	8400318	C	G	10	6	4	40%	4.3344E-2	snp_5104	silent_mutation	X8400318	no
I	13016901	G	C	28	17	11	39.29%	1.4422E-4	snp_1545	silent_mutation	I13016901	no
III	1799520	G	C	28	17	11	39.29%	1.4422E-4	snp_4199	conservative_missense_codon	III1799520	no
V	528709	A	C	46	28	18	39.13%	4.7997E-7	snp_7906	conservative_missense_codon	V528709	no
V	20073515	C	A	25	14	9	39.13%	7.4174E-4	snp_1733	silent_mutation	V20073515	no
I	670337	T	A	36	22	14	38.89%	1.2704E-5	snp_3687	silent_mutation	I670337	no
II	15187236	A	G	18	11	7	38.89%	3.8123E-3	snp_5287	silent_mutation	II15187236	no
IV	9045773	A	T	54	33	21	38.89%	4.2301E-8	snp_1810	silent_mutation	IV9045773	no
IV	15814479	T	C	18	11	7	38.89%	3.8123E-3	snp_3964	silent_mutation	IV15814479	no
X	7782030	T	G	18	11	7	38.89%	3.8123E-3	snp_3490	silent_mutation	X7782030	no
I	2159260	C	A	13	8	5	38.46%	1.9565E-2	snp_7516	silent_mutation	I2159260	no
II	6296670	A	T	13	8	5	38.46%	1.9565E-2	snp_3300	silent_mutation	II6296670	no
II	14526696	A	C	13	8	5	38.46%	1.9565E-2	snp_8703	non_conservative_missense_codon	II14526696	no
III	12268161	G	A	13	8	5	38.46%	1.9565E-2	snp_2281	silent_mutation	III12268161	no
IV	2697617	G	T	13	8	5	38.46%	1.9565E-2	snp_1934	silent_mutation	IV2697617	no
V	5009916	A	T	13	8	5	38.46%	1.9565E-2	snp_7244	silent_mutation	V5009916	no
V	13645806	G	A	16	8	5	38.46%	1.9565E-2	snp_895	silent_mutation	V13645806	no
V	19184217	T	C	26	16	10	38.46%	3.3576E-4	snp_2282	silent_mutation	V19184217	no
II	15059906	A	-T	13	8	5	38.46%	2.2727E-2	del_996	silent_mutation	II15059906	no
III	11355854	C	-A	10	8	5	38.46%	2.1073E-2	del_359	silent_mutation	III11355854	no
IV	8947288	A	C	22	13	8	38.1%	1.7241E-3	snp_1553	silent_mutation	IV8947288	no
V	18189105	T	C	24	13	8	38.1%	1.7241E-3	snp_3995	silent_mutation	V18189105	no
X	5518491	A	-G	20	13	8	38.1%	2.1337E-3	del_481	silent_mutation	X5518491	no
I	1585174	A	C	38	23	14	37.84%	1.3393E-5	snp_2057	silent_mutation	I1585174	no
IV	10615750	T	C	37	23	14	37.84%	1.3393E-5	snp_5551	silent_mutation	IV10615750	no
V	18093789	A	G	24	15	9	37.5%	7.7962E-4	snp_3806	silent_mutation	V18093789	no
X	7070737	A	C	32	20	12	37.5%	6.8751E-5	snp_8187	silent_mutation	X7070737	no
IV	8073544	T	-A	17	10	6	37.5%	1.0777E-2	del_81	silent_mutation	IV8073544	no
IV	15046226	C	G	36	22	13	37.14%	3.1103E-5	snp_3686	conservative_missense_codon	IV15046226	no
X	476940	A	C	35	22	13	37.14%	3.1103E-5	snp_10113	non_conservative_missense_codon	X476940	no
X	693706	C	T	27	17	10	37.04%	3.5253E-4	snp_10260	silent_mutation	X693706	no
X	8515535	A	C	27	17	10	37.04%	3.5253E-4	snp_5779	silent_mutation	X8515535	no
X	16552743	T	G	27	17	10	37.04%	3.5253E-4	snp_8196	silent_mutation	X16552743	no
I	13009231	T	C	46	29	17	36.96%	1.2413E-6	snp_3458	silent_mutation	I13009231	no
II	12238754	G	C	19	12	7	36.84%	3.9926E-3	snp_8963	silent_mutation	II12238754	no
IV	12025266	T	A	19	12	7	36.84%	3.9926E-3	snp_10193	silent_mutation	IV12025266	no
V	18894373	A	+T	19	12	7	36.84%	4.9169E-3	ins_1541	silent_mutation	V18894373	no
V	7694562	C	T	30	19	11	36.67%	1.594E-4	snp_8740	silent_mutation	V7694562	no
X	14322939	T	G	30	19	11	36.67%	1.594E-4	snp_797	silent_mutation	X14322939	no
X	1886303	T	-A	43	26	15	36.59%	1.0354E-5	del_423	silent_mutation	X1886303	no
I	3487516	T	G	12	7	4	36.36%	4.5113E-2	snp_7278	silent_mutation	I3487516	no
I	7779970	T	C	12	7	4	36.36%	4.5113E-2	snp_3048	silent_mutation	I7779970	no
I	7780226	G	T	12	7	4	36.36%	4.5113E-2	snp_2059	silent_mutation	I7780226	no
I	11675642	A	C	11	7	4	36.36%	4.5113E-2	snp_7327	silent_mutation	I11675642	no
II	1454977	G	T	11	7	4	36.36%	4.5113E-2	snp_1025	silent_mutation	II1454977	no
II	12650835	C	T	11	7	4	36.36%	4.5113E-2	snp_8551	silent_mutation	II12650835	no
III	2005501	A	G	12	7	4	36.36%	4.5113E-2	snp_3652	silent_mutation	III2005501	no
III	7713243	A	T	56	35	20	36.36%	1.1494E-7	snp_5785	silent_mutation	III7713243	no
IV	6726960	T	C	11	7	4	36.36%	4.5113E-2	snp_7944	silent_mutation	IV6726960	no
IV	13932295	G	C	11	7	4	36.36%	4.5113E-2	snp_2983	silent_mutation	IV13932295	no
IV	13932304	T	A	11	7	4	36.36%	4.5113E-2	snp_7652	silent_mutation	IV13932304	no
IV	14698266	T	C	12	7	4	36.36%	4.5113E-2	snp_3175	silent_mutation	IV14698266	no
V	7718032	A	C	22	14	8	36.36%	1.8042E-3	snp_1292	silent_mutation	V7718032	no
V	13645779	T	G	22	14	8	36.36%	1.8042E-3	snp_98	silent_mutation	V13645779	no
V	13645797	G	A	13	7	4	36.36%	4.5113E-2	snp_10248	silent_mutation	V13645797	no
V	13882860	A	G	11	7	4	36.36%	4.5113E-2	snp_5634	silent_mutation	V13882860	no
X	9188923	C	T	11	7	4	36.36%	4.5113E-2	snp_7894	silent_mutation	X9188923	no
X	9188924	A	G	11	7	4	36.36%	4.5113E-2	snp_5142	silent_mutation	X9188924	no
X	13790244	T	A	11	7	4	36.36%	4.5113E-2	snp_4367	silent_mutation	X13790244	no
I	918135	T	+C	11	7	4	36.36%	4.9808E-2	ins_921	silent_mutation	I918135	no
I	10151790	A	-G	11	7	4	36.36%	4.9808E-2	del_739	silent_mutation	I10151790	no
V	5009731	T	-G	11	7	4	36.36%	4.9808E-2	del_1052	silent_mutation	V5009731	no
V	5641306	A	+C	11	7	4	36.36%	4.9808E-2	ins_1423	silent_mutation	V5641306	no
X	3885015	C	-A	11	7	4	36.36%	4.9808E-2	del_455	silent_mutation	X3885015	no
IV	10743999	A	G	36	23	13	36.11%	3.2589E-5	snp_4676	silent_mutation	IV10743999	no
III	10461389	T	G	25	16	9	36%	8.1542E-4	snp_9262	silent_mutation	III10461389	no
I	3515046	T	C	14	9	5	35.71%	2.037E-2	snp_3307	silent_mutation	I3515046	no
III	11572300	G	A	14	9	5	35.71%	2.037E-2	snp_5220	silent_mutation	III11572300	no
III	13079998	A	C	28	18	10	35.71%	3.6855E-4	snp_3094	silent_mutation	III13079998	no
IV	12024397	G	T	42	27	15	35.71%	6.6622E-6	snp_2881	silent_mutation	IV12024397	no
V	5009811	A	T	14	9	5	35.71%	2.037E-2	snp_7184	silent_mutation	V5009811	no
V	6174265	A	G	28	18	10	35.71%	3.6855E-4	snp_5950	synonymous_codon	V6174265	no
V	14588358	A	T	14	9	5	35.71%	2.037E-2	snp_8767	silent_mutation	V14588358	no
I	10370738	G	-T	11	9	5	35.71%	2.1073E-2	del_742	silent_mutation	I10370738	no
I	14945522	C	-T	10	9	5	35.71%	2.037E-2	del_788	silent_mutation	I14945522	no
II	13434772	G	-AACTCT	14	9	5	35.71%	2.3166E-2	del_973	silent_mutation	II13434772	no
III	781946	C	+G	15	9	5	35.71%	2.3166E-2	ins_230	silent_mutation	III781946	no
X	8602701	G	-A	14	9	5	35.71%	2.3166E-2	del_514	silent_mutation	X8602701	no
X	14577861	G	-GGA	12	9	5	35.71%	2.1073E-2	del_606	silent_mutation	X14577861	no
II	2570693	A	+G	45	29	16	35.56%	4.9254E-6	ins_1094	silent_mutation	II2570693	no
V	3053731	A	C	108	69	38	35.51%	6.5739E-14	snp_10308	silent_mutation	V3053731	no
I	10266700	C	T	83	53	29	35.37%	9.1013E-11	snp_9023	synonymous_codon	I10266700	no
II	3465806	G	T	17	11	6	35.29%	9.2021E-3	snp_2024	silent_mutation	II3465806	no
III	8810273	C	T	17	11	6	35.29%	9.2021E-3	snp_7259	silent_mutation	III8810273	no
III	8810275	G	A	17	11	6	35.29%	9.2021E-3	snp_8364	silent_mutation	III8810275	no
IV	15046229	C	G	36	22	12	35.29%	7.5302E-5	snp_7188	conservative_missense_codon	IV15046229	no
V	997049	C	A	17	11	6	35.29%	9.2021E-3	snp_7391	silent_mutation	V997049	no
V	12887377	T	G	17	11	6	35.29%	9.2021E-3	snp_374	silent_mutation	V12887377	no
X	2726883	A	T	17	11	6	35.29%	9.2021E-3	snp_2462	silent_mutation	X2726883	no
X	4053627	A	G	35	22	12	35.29%	7.5302E-5	snp_2635	silent_mutation	X4053627	no
X	10365325	A	G	17	11	6	35.29%	9.2021E-3	snp_3398	silent_mutation	X10365325	no
X	2731976	G	-T	17	11	6	35.29%	9.5308E-3	del_440	silent_mutation	X2731976	no
II	699032	A	G	37	24	13	35.14%	3.404E-5	snp_9968	silent_mutation	II699032	no
III	6029597	A	G	37	24	13	35.14%	3.404E-5	snp_2697	conservative_missense_codon	III6029597	no
IV	2225141	G	C	37	24	13	35.14%	3.404E-5	snp_487	silent_mutation	IV2225141	no
IV	11951375	C	G	37	24	13	35.14%	3.404E-5	snp_4417	silent_mutation	IV11951375	no
IV	12732549	G	A	37	24	13	35.14%	3.404E-5	snp_1477	silent_mutation	IV12732549	no
V	6938908	A	T	37	24	13	35.14%	3.404E-5	snp_5868	silent_mutation	V6938908	no
V	14586806	T	A	63	41	22	34.92%	2.5731E-8	snp_6729	silent_mutation	V14586806	no
II	4641218	C	T	43	28	15	34.88%	6.9561E-6	snp_550	silent_mutation	II4641218	no
V	845517	T	A	69	45	24	34.78%	5.2598E-9	snp_538	silent_mutation	V845517	no
I	11576999	C	T	26	17	9	34.62%	8.4928E-4	snp_807	silent_mutation	I11576999	no
V	1447425	T	G	27	17	9	34.62%	8.4928E-4	snp_10200	non_conservative_missense_codon	V1447425	no
V	13645821	T	C	26	17	9	34.62%	8.4928E-4	snp_1610	silent_mutation	V13645821	no
V	4358084	T	-A	27	17	9	34.62%	1.0857E-3	del_1046	silent_mutation	V4358084	no
I	7719272	G	T	55	36	19	34.55%	2.9054E-7	snp_2377	silent_mutation	I7719272	no
I	7719277	T	C	55	36	19	34.55%	2.9054E-7	snp_10028	silent_mutation	I7719277	no
II	501009	T	C	30	19	10	34.48%	3.8387E-4	snp_2144	silent_mutation	II501009	no
III	13080048	A	T	29	19	10	34.48%	3.8387E-4	snp_10351	silent_mutation	III13080048	no
V	13646346	A	G	29	19	10	34.48%	3.8387E-4	snp_2486	silent_mutation	V13646346	no
X	4649890	A	C	29	19	10	34.48%	3.8387E-4	snp_9234	silent_mutation	X4649890	no
I	398131	T	C	32	21	11	34.38%	1.7351E-4	snp_5074	silent_mutation	I398131	no
II	14801576	C	A	32	21	11	34.38%	1.7351E-4	snp_7154	silent_mutation	II14801576	no
I	3270964	G	T	38	25	13	34.21%	3.5456E-5	snp_3465	silent_mutation	I3270964	no
IV	13107781	T	G	38	25	13	34.21%	3.5456E-5	snp_4250	non_conservative_missense_codon	IV13107781	no
V	18958923	T	G	38	25	13	34.21%	3.5456E-5	snp_8745	silent_mutation	V18958923	no
X	1430897	A	C	41	27	14	34.15%	1.6028E-5	snp_5128	silent_mutation	X1430897	no
X	12702821	A	C	44	29	15	34.09%	7.2456E-6	snp_4868	silent_mutation	X12702821	no
V	5285854	T	C	66	39	20	33.9%	1.3682E-7	snp_4491	silent_mutation	V5285854	no
X	5542402	G	A	71	47	24	33.8%	5.7154E-9	snp_3588	silent_mutation	X5542402	no
I	677684	T	G	30	20	10	33.33%	3.9851E-4	snp_10478	silent_mutation	I677684	no
I	1428872	A	C	24	16	8	33.33%	1.949E-3	snp_1529	silent_mutation	I1428872	no
I	2159257	T	A	12	8	4	33.33%	4.6584E-2	snp_268	silent_mutation	I2159257	no
I	2159258	G	A	12	8	4	33.33%	4.6584E-2	snp_8156	silent_mutation	I2159258	no
I	3980673	C	T	12	8	4	33.33%	4.6584E-2	snp_4789	silent_mutation	I3980673	no
I	5975936	A	G	36	24	12	33.33%	8.1472E-5	snp_2960	silent_mutation	I5975936	no
I	7221281	G	T	13	8	4	33.33%	4.6584E-2	snp_5943	silent_mutation	I7221281	no
I	11675637	T	A	12	8	4	33.33%	4.6584E-2	snp_6682	silent_mutation	I11675637	no
I	12467294	T	C	24	16	8	33.33%	1.949E-3	snp_1051	silent_mutation	I12467294	no
I	14138284	T	G	33	22	11	33.33%	1.8019E-4	snp_2443	silent_mutation	I14138284	no
II	3833794	A	C	42	28	14	33.33%	1.6656E-5	snp_4294	silent_mutation	II3833794	no
II	10242191	C	T	12	8	4	33.33%	4.6584E-2	snp_10233	silent_mutation	II10242191	no
III	326303	A	G	21	14	7	33.33%	4.3101E-3	snp_7158	silent_mutation	III326303	no
III	3104438	T	A	15	10	5	33.33%	2.1073E-2	snp_2617	silent_mutation	III3104438	no
III	7425363	G	C	12	8	4	33.33%	4.6584E-2	snp_7680	silent_mutation	III7425363	no
III	7452482	G	T	23	14	7	33.33%	4.3101E-3	snp_6225	silent_mutation	III7452482	no
III	11114173	A	G	21	14	7	33.33%	4.3101E-3	snp_10410	silent_mutation	III11114173	no
III	11150944	C	T	21	14	7	33.33%	4.3101E-3	snp_3269	silent_mutation	III11150944	no
III	11562905	T	A	24	16	8	33.33%	1.949E-3	snp_7922	silent_mutation	III11562905	no
III	12347851	C	T	12	8	4	33.33%	4.6584E-2	snp_7082	silent_mutation	III12347851	no
III	12860221	T	G	27	18	9	33.33%	8.8132E-4	snp_7917	silent_mutation	III12860221	no
IV	648901	A	C	18	12	6	33.33%	9.5308E-3	snp_2000	silent_mutation	IV648901	no
IV	1469547	C	A	15	10	5	33.33%	2.1073E-2	snp_5731	silent_mutation	IV1469547	no
IV	2069859	T	C	12	8	4	33.33%	4.6584E-2	snp_4998	silent_mutation	IV2069859	no
IV	2795454	T	C	12	8	4	33.33%	4.6584E-2	snp_6399	silent_mutation	IV2795454	no
IV	2795457	G	T	12	8	4	33.33%	4.6584E-2	snp_9696	silent_mutation	IV2795457	no
IV	3106930	T	A	15	10	5	33.33%	2.1073E-2	snp_1306	silent_mutation	IV3106930	no
IV	3738321	T	G	17	10	5	33.33%	2.1073E-2	snp_10136	silent_mutation	IV3738321	no
IV	6719461	G	T	18	12	6	33.33%	9.5308E-3	snp_4590	silent_mutation	IV6719461	no
IV	7139558	T	G	57	38	19	33.33%	3.1469E-7	snp_8667	synonymous_codon	IV7139558	no
IV	11475729	T	G	42	28	14	33.33%	1.6656E-5	snp_7386	conservative_missense_codon	IV11475729	no
IV	16586870	T	G	15	10	5	33.33%	2.1073E-2	snp_8675	silent_mutation	IV16586870	no
IV	16615954	T	G	16	10	5	33.33%	2.1073E-2	snp_8177	silent_mutation	IV16615954	no
V	2081182	T	G	12	8	4	33.33%	4.6584E-2	snp_613	silent_mutation	V2081182	no
V	6175111	A	C	15	10	5	33.33%	2.1073E-2	snp_9388	conservative_missense_codon	V6175111	no
V	6941037	A	T	15	10	5	33.33%	2.1073E-2	snp_4813	silent_mutation	V6941037	no
V	8707126	G	A	60	40	20	33.33%	1.4228E-7	snp_4608	non_conservative_missense_codon	V8707126	no
V	17937692	A	T	15	10	5	33.33%	2.1073E-2	snp_4869	silent_mutation	V17937692	no
V	20341013	T	C	21	14	7	33.33%	4.3101E-3	snp_8550	silent_mutation	V20341013	no
X	693698	A	T	27	16	8	33.33%	1.949E-3	snp_2761	silent_mutation	X693698	no
X	4076227	G	C	27	18	9	33.33%	8.8132E-4	snp_9787	silent_mutation	X4076227	no
X	4453280	T	G	25	16	8	33.33%	1.949E-3	snp_1571	silent_mutation	X4453280	no
X	6287429	G	A	12	8	4	33.33%	4.6584E-2	snp_9318	silent_mutation	X6287429	no
X	6287460	G	A	12	8	4	33.33%	4.6584E-2	snp_5419	silent_mutation	X6287460	no
X	6287463	A	G	12	8	4	33.33%	4.6584E-2	snp_9892	silent_mutation	X6287463	no
X	7718045	G	A	13	8	4	33.33%	4.6584E-2	snp_3415	silent_mutation	X7718045	no
X	8181942	C	T	39	26	13	33.33%	3.6837E-5	snp_6404	silent_mutation	X8181942	no
X	11441120	A	T	72	48	24	33.33%	5.9452E-9	snp_5690	silent_mutation	X11441120	no
X	12279218	T	G	67	44	22	33.33%	2.9084E-8	snp_9350	silent_mutation	X12279218	no
II	2570535	A	+G	13	10	5	33.33%	2.2727E-2	ins_1092	silent_mutation	II2570535	no
III	1300113	A	+T	13	8	4	33.33%	5.132E-2	ins_243	silent_mutation	III1300113	no
III	13587172	T	+TCG	13	8	4	33.33%	5.132E-2	ins_559	silent_mutation	III13587172	no
IV	585063	G	-T	11	8	4	33.33%	4.9808E-2	del_8	silent_mutation	IV585063	no
IV	1870766	C	-A	12	10	5	33.33%	2.2239E-2	del_17	silent_mutation	IV1870766	no
V	16521	C	-A	11	10	5	33.33%	2.1073E-2	del_1007	silent_mutation	V16521	no
V	5009385	T	-C	12	8	4	33.33%	5.0612E-2	del_1051	silent_mutation	V5009385	no
V	5009800	A	-T	13	8	4	33.33%	5.132E-2	del_1053	silent_mutation	V5009800	no
V	5009912	T	-C	12	8	4	33.33%	5.0612E-2	del_1054	silent_mutation	V5009912	no
V	18935993	G	-AC	17	10	5	33.33%	2.2239E-2	del_1136	silent_mutation	V18935993	no
V	19569700	C	-T	9	8	4	33.33%	4.7826E-2	del_1146	silent_mutation	V19569700	no
X	16644818	G	-T	15	14	7	33.33%	4.3101E-3	del_649	silent_mutation	X16644818	no
V	5285855	A	T	68	45	22	32.84%	3.0207E-8	snp_6019	silent_mutation	V5285855	no
V	6182687	G	A	131	88	43	32.82%	1.8103E-15	snp_3764	conservative_missense_codon	V6182687	no
II	5876823	A	T	49	33	16	32.65%	3.5325E-6	snp_7721	silent_mutation	II5876823	no
II	11348922	G	T	40	27	13	32.5%	3.8184E-5	snp_8174	conservative_missense_codon	II11348922	no
III	7556859	A	C	40	27	13	32.5%	3.8184E-5	snp_3633	silent_mutation	III7556859	no
V	11958120	T	C	37	25	12	32.43%	8.4418E-5	snp_572	silent_mutation	V11958120	no
II	9823771	C	A	35	23	11	32.35%	1.8662E-4	snp_765	silent_mutation	II9823771	no
X	105847	T	A	34	23	11	32.35%	1.8662E-4	snp_8682	silent_mutation	X105847	no
II	14801577	T	A	31	21	10	32.26%	4.1251E-4	snp_4804	silent_mutation	II14801577	no
III	498994	C	G	94	63	30	32.26%	5.6848E-11	snp_10333	silent_mutation	III498994	no
IV	10516370	T	G	31	21	10	32.26%	4.1251E-4	snp_2271	silent_mutation	IV10516370	no
V	1431623	T	C	31	21	10	32.26%	4.1251E-4	snp_138	synonymous_codon	V1431623	no
V	14589867	T	A	32	21	10	32.26%	4.1251E-4	snp_5930	silent_mutation	V14589867	no
X	4051243	T	C	59	40	19	32.2%	3.3862E-7	snp_8653	silent_mutation	X4051243	no
V	13645824	T	C	28	19	9	32.14%	9.1169E-4	snp_5670	silent_mutation	V13645824	no
V	17676125	A	C	28	19	9	32.14%	9.1169E-4	snp_8017	non_conservative_missense_codon	V17676125	no
I	1797097	A	T	26	17	8	32%	2.0146E-3	snp_7738	silent_mutation	I1797097	no
IV	1264269	A	C	25	17	8	32%	2.0146E-3	snp_5124	silent_mutation	IV1264269	no
V	283262	T	G	26	17	8	32%	2.0146E-3	snp_1030	silent_mutation	V283262	no
X	12277005	T	C	25	17	8	32%	2.0146E-3	snp_10047	silent_mutation	X12277005	no
X	12277006	C	T	25	17	8	32%	2.0146E-3	snp_5612	silent_mutation	X12277006	no
X	16740021	T	A	26	17	8	32%	2.0146E-3	snp_676	silent_mutation	X16740021	no
III	11410526	G	-C	23	17	8	32%	2.3332E-3	del_360	silent_mutation	III11410526	no
I	3485299	C	G	22	15	7	31.82%	4.4505E-3	snp_1750	silent_mutation	I3485299	no
IV	530818	G	A	23	15	7	31.82%	4.4505E-3	snp_6292	silent_mutation	IV530818	no
X	1887524	A	G	22	15	7	31.82%	4.4505E-3	snp_3428	silent_mutation	X1887524	no
X	15807574	C	T	44	30	14	31.82%	1.7873E-5	snp_4952	silent_mutation	X15807574	no
II	12215182	A	-G	28	15	7	31.82%	5.1909E-3	del_955	silent_mutation	II12215182	no
IV	3763612	C	-A	16	15	7	31.82%	4.5803E-3	del_41	silent_mutation	IV3763612	no
I	670399	A	T	19	13	6	31.58%	9.828E-3	snp_1357	silent_mutation	I670399	no
II	699033	C	T	38	26	12	31.58%	8.7276E-5	snp_3625	silent_mutation	II699033	no
II	6669168	A	C	38	26	12	31.58%	8.7276E-5	snp_5147	synonymous_codon	II6669168	no
II	11190205	C	A	38	26	12	31.58%	8.7276E-5	snp_3578	silent_mutation	II11190205	no
V	3307488	C	A	19	13	6	31.58%	9.828E-3	snp_1988	silent_mutation	V3307488	no
IV	16494444	A	+C	19	13	6	31.58%	1.1145E-2	ins_15	frameshift_variant	IV16494444	no
V	4369245	G	-C	26	26	12	31.58%	8.7276E-5	del_1047	silent_mutation	V4369245	no
V	796021	T	G	54	37	17	31.48%	1.7118E-6	snp_5351	silent_mutation	V796021	no
X	17446935	T	C	54	37	17	31.48%	1.7118E-6	snp_68	silent_mutation	X17446935	no
I	14651264	T	C	36	24	11	31.43%	1.9282E-4	snp_7339	silent_mutation	I14651264	no
I	14651266	A	C	37	24	11	31.43%	1.9282E-4	snp_7108	silent_mutation	I14651266	no
II	9891958	C	G	35	24	11	31.43%	1.9282E-4	snp_1706	silent_mutation	II9891958	no
V	13154890	A	C	51	35	16	31.37%	3.7826E-6	snp_7380	silent_mutation	V13154890	no
I	852472	A	C	19	11	5	31.25%	2.1691E-2	snp_2928	silent_mutation	I852472	no
I	11713799	T	A	96	66	30	31.25%	6.3106E-11	snp_4383	silent_mutation	I11713799	no
I	14374722	T	C	16	11	5	31.25%	2.1691E-2	snp_10121	silent_mutation	I14374722	no
I	14453965	G	A	32	22	10	31.25%	4.259E-4	snp_9268	silent_mutation	I14453965	no
II	7339643	A	C	48	33	15	31.25%	8.3573E-6	snp_2405	silent_mutation	II7339643	no
II	8158292	C	G	16	11	5	31.25%	2.1691E-2	snp_1708	conservative_missense_codon	II8158292	no
II	9092229	A	T	17	11	5	31.25%	2.1691E-2	snp_297	silent_mutation	II9092229	no
II	13082861	T	G	48	33	15	31.25%	8.3573E-6	snp_10332	silent_mutation	II13082861	no
III	9029876	T	C	16	11	5	31.25%	2.1691E-2	snp_1398	silent_mutation	III9029876	no
III	10102149	C	T	32	22	10	31.25%	4.259E-4	snp_5120	silent_mutation	III10102149	no
IV	6922148	C	G	16	11	5	31.25%	2.1691E-2	snp_2962	silent_mutation	IV6922148	no
IV	12024837	T	A	16	11	5	31.25%	2.1691E-2	snp_4782	silent_mutation	IV12024837	no
IV	14120371	C	A	17	11	5	31.25%	2.1691E-2	snp_8279	silent_mutation	IV14120371	no
V	1713070	G	C	32	22	10	31.25%	4.259E-4	snp_10462	silent_mutation	V1713070	no
V	9941437	A	T	16	11	5	31.25%	2.1691E-2	snp_1442	silent_mutation	V9941437	no
V	11958123	A	C	32	22	10	31.25%	4.259E-4	snp_2480	silent_mutation	V11958123	no
X	1394543	T	C	16	11	5	31.25%	2.1691E-2	snp_8857	silent_mutation	X1394543	no
X	2599825	T	A	17	11	5	31.25%	2.1691E-2	snp_7017	silent_mutation	X2599825	no
X	3851439	T	G	32	22	10	31.25%	4.259E-4	snp_2901	silent_mutation	X3851439	no
X	5542369	A	G	80	55	25	31.25%	3.2168E-9	snp_6090	silent_mutation	X5542369	no
X	5634223	C	T	64	44	20	31.25%	1.6397E-7	snp_266	silent_mutation	X5634223	no
X	8356245	G	A	32	22	10	31.25%	4.259E-4	snp_604	silent_mutation	X8356245	no
X	8602966	G	A	16	11	5	31.25%	2.1691E-2	snp_1433	silent_mutation	X8602966	no
I	12645373	T	-G	16	11	5	31.25%	2.2239E-2	del_764	silent_mutation	I12645373	no
III	13587174	G	-A	16	11	5	31.25%	2.3921E-2	del_376	silent_mutation	III13587174	no
X	14377617	A	+T	16	11	5	31.25%	2.3921E-2	ins_863	silent_mutation	X14377617	no
V	6182559	G	C	122	84	38	31.15%	1.1862E-13	snp_7109	conservative_missense_codon	V6182559	no
I	4541751	G	A	45	31	14	31.11%	1.8462E-5	snp_5701	silent_mutation	I4541751	no
I	14069130	A	G	46	31	14	31.11%	1.8462E-5	snp_7974	silent_mutation	I14069130	no
I	11577013	T	G	29	20	9	31.03%	9.4048E-4	snp_3958	silent_mutation	I11577013	no
II	1201425	T	C	29	20	9	31.03%	9.4048E-4	snp_8267	silent_mutation	II1201425	no
II	2289528	T	G	59	40	18	31.03%	8.0038E-7	snp_2445	silent_mutation	II2289528	no
III	10845513	G	T	29	20	9	31.03%	9.4048E-4	snp_9279	silent_mutation	III10845513	no
V	6174307	A	T	87	60	27	31.03%	6.8092E-10	snp_2651	conservative_missense_codon	V6174307	no
X	3365266	A	C	29	20	9	31.03%	9.4048E-4	snp_3060	silent_mutation	X3365266	no
IV	15896144	G	A	45	29	13	30.95%	4.0777E-5	snp_4440	silent_mutation	IV15896144	no
IV	6720097	A	G	55	38	17	30.91%	1.768E-6	snp_3572	silent_mutation	IV6720097	no
V	6081401	G	A	56	38	17	30.91%	1.768E-6	snp_4301	silent_mutation	V6081401	no
I	9819898	A	C	68	47	21	30.88%	7.6659E-8	snp_8533	silent_mutation	I9819898	no
I	5152267	A	T	13	9	4	30.77%	4.7826E-2	snp_1622	silent_mutation	I5152267	no
I	7821816	A	G	27	18	8	30.77%	2.076E-3	snp_2143	synonymous_codon	I7821816	no
I	9811833	G	T	13	9	4	30.77%	4.7826E-2	snp_6220	silent_mutation	I9811833	no
II	892038	C	G	28	18	8	30.77%	2.076E-3	snp_9790	silent_mutation	II892038	no
II	2570313	A	G	14	9	4	30.77%	4.7826E-2	snp_6558	silent_mutation	II2570313	no
II	2570651	C	A	67	45	20	30.77%	1.6933E-7	snp_1949	silent_mutation	II2570651	no
II	6669180	T	C	39	27	12	30.77%	9.0046E-5	snp_3601	synonymous_codon	II6669180	no
II	11614697	A	G	15	9	4	30.77%	4.7826E-2	snp_6605	silent_mutation	II11614697	no
III	2478366	T	G	13	9	4	30.77%	4.7826E-2	snp_9238	synonymous_codon	III2478366	no
III	11026691	A	C	13	9	4	30.77%	4.7826E-2	snp_274	silent_mutation	III11026691	no
III	11562907	C	A	26	18	8	30.77%	2.076E-3	snp_9612	silent_mutation	III11562907	no
III	12902632	T	G	13	9	4	30.77%	4.7826E-2	snp_8391	silent_mutation	III12902632	no
IV	152037	A	G	13	9	4	30.77%	4.7826E-2	snp_5656	silent_mutation	IV152037	no
IV	2625708	A	C	13	9	4	30.77%	4.7826E-2	snp_645	silent_mutation	IV2625708	no
IV	4343588	A	G	33	18	8	30.77%	2.076E-3	snp_6994	silent_mutation	IV4343588	no
IV	14058141	A	T	13	9	4	30.77%	4.7826E-2	snp_641	silent_mutation	IV14058141	no
IV	16245371	T	G	26	18	8	30.77%	2.076E-3	snp_7573	silent_mutation	IV16245371	no
V	6179980	T	C	39	27	12	30.77%	9.0046E-5	snp_7842	synonymous_codon	V6179980	no
V	14657243	T	G	13	9	4	30.77%	4.7826E-2	snp_4031	silent_mutation	V14657243	no
V	18567450	G	A	13	9	4	30.77%	4.7826E-2	snp_811	silent_mutation	V18567450	no
V	18983154	A	G	13	9	4	30.77%	4.7826E-2	snp_4726	silent_mutation	V18983154	no
X	11716685	T	G	26	18	8	30.77%	2.076E-3	snp_1235	silent_mutation	X11716685	no
X	12521609	T	C	13	9	4	30.77%	4.7826E-2	snp_9840	silent_mutation	X12521609	no
I	3637462	G	-T	13	9	4	30.77%	5.132E-2	del_711	silent_mutation	I3637462	no
I	7528719	T	-A	13	9	4	30.77%	5.132E-2	del_727	silent_mutation	I7528719	no
II	12695758	G	+A	13	9	4	30.77%	5.132E-2	ins_1332	silent_mutation	II12695758	no
III	12036282	G	-A	14	9	4	30.77%	5.132E-2	del_366	silent_mutation	III12036282	no
IV	6704352	A	+CTG	39	27	12	30.77%	1.1751E-4	ins_77	silent_mutation	IV6704352	no
IV	8073242	A	-AAAT	13	9	4	30.77%	5.132E-2	del_78	silent_mutation	IV8073242	no
V	19531401	C	-A	15	9	4	30.77%	5.251E-2	del_1144	silent_mutation	V19531401	no
I	7719283	G	T	62	43	19	30.65%	3.74E-7	snp_7062	silent_mutation	I7719283	no
I	11620924	A	C	49	34	15	30.61%	8.6234E-6	snp_3808	silent_mutation	I11620924	no
II	7123669	A	G	49	34	15	30.61%	8.6234E-6	snp_4808	synonymous_codon	II7123669	no
II	10475801	A	C	36	25	11	30.56%	1.9879E-4	snp_3931	splice_donor_variant	II10475801	no
II	11069496	T	G	36	25	11	30.56%	1.9879E-4	snp_5964	silent_mutation	II11069496	no
III	7435096	T	C	38	25	11	30.56%	1.9879E-4	snp_2872	silent_mutation	III7435096	no
III	11449877	T	G	36	25	11	30.56%	1.9879E-4	snp_7735	silent_mutation	III11449877	no
V	64713	G	A	36	25	11	30.56%	1.9879E-4	snp_8606	silent_mutation	V64713	no
II	1455171	A	T	23	16	7	30.43%	4.5803E-3	snp_1133	silent_mutation	II1455171	no
III	5030565	T	G	23	16	7	30.43%	4.5803E-3	snp_2731	silent_mutation	III5030565	no
V	6180784	C	T	92	64	28	30.43%	3.2865E-10	snp_7561	synonymous_codon	V6180784	no
V	17391192	A	T	23	16	7	30.43%	4.5803E-3	snp_4850	silent_mutation	V17391192	no
V	19586575	G	A	25	16	7	30.43%	4.5803E-3	snp_1662	silent_mutation	V19586575	no
X	1653687	A	T	23	16	7	30.43%	4.5803E-3	snp_1886	silent_mutation	X1653687	no
X	8266135	A	C	23	16	7	30.43%	4.5803E-3	snp_1924	silent_mutation	X8266135	no
X	10351653	C	A	46	32	14	30.43%	1.9039E-5	snp_851	silent_mutation	X10351653	no
IV	9594789	A	-G	25	16	7	30.43%	5.0143E-3	del_94	silent_mutation	IV9594789	no
X	10691408	T	+C	23	16	7	30.43%	5.2713E-3	ins_811	silent_mutation	X10691408	no
X	5634206	T	-C	56	39	17	30.36%	2.6617E-6	del_483	silent_mutation	X5634206	no
I	10951207	T	G	91	62	27	30.34%	7.2581E-10	snp_8497	silent_mutation	I10951207	no
I	12855293	A	C	33	23	10	30.3%	4.3872E-4	snp_8678	silent_mutation	I12855293	no
II	8873596	A	C	33	23	10	30.3%	4.3872E-4	snp_8735	silent_mutation	II8873596	no
II	14279022	C	T	33	23	10	30.3%	4.3872E-4	snp_4786	silent_mutation	II14279022	no
III	10102153	A	G	33	23	10	30.3%	4.3872E-4	snp_7408	silent_mutation	III10102153	no
III	13021539	T	A	33	23	10	30.3%	4.3872E-4	snp_3133	synonymous_codon	III13021539	no
IV	5271352	T	G	33	23	10	30.3%	4.3872E-4	snp_5621	silent_mutation	IV5271352	no
IV	6710676	C	A	33	23	10	30.3%	4.3872E-4	snp_5953	silent_mutation	IV6710676	no
V	7694537	G	T	33	23	10	30.3%	4.3872E-4	snp_4776	silent_mutation	V7694537	no
X	11270634	A	C	35	23	10	30.3%	4.3872E-4	snp_7704	silent_mutation	X11270634	no
V	18883688	C	+A	35	23	10	30.3%	5.4148E-4	ins_1540	silent_mutation	V18883688	no
IV	12897264	T	G	43	30	13	30.23%	4.2025E-5	snp_3488	silent_mutation	IV12897264	no
X	17622141	A	C	43	30	13	30.23%	4.2025E-5	snp_3444	silent_mutation	X17622141	no
II	11212018	G	T	63	44	19	30.16%	3.8563E-7	snp_1282	splice_donor_variant	II11212018	no
II	15114822	G	T	24	14	6	30%	1.0098E-2	snp_1683	silent_mutation	II15114822	no
III	13243343	C	A	61	42	18	30%	8.5119E-7	snp_2273	silent_mutation	III13243343	no
IV	3738317	G	T	20	14	6	30%	1.0098E-2	snp_3550	silent_mutation	IV3738317	no
IV	6710046	T	G	32	21	9	30%	9.678E-4	snp_9214	silent_mutation	IV6710046	no
V	3085628	C	A	32	21	9	30%	9.678E-4	snp_8139	silent_mutation	V3085628	no
V	6712439	T	G	31	21	9	30%	9.678E-4	snp_5935	silent_mutation	V6712439	no
V	15520393	A	C	30	21	9	30%	9.678E-4	snp_3869	silent_mutation	V15520393	no
V	17146191	T	G	20	14	6	30%	1.0098E-2	snp_4358	silent_mutation	V17146191	no
V	17391433	A	T	21	14	6	30%	1.0098E-2	snp_5735	silent_mutation	V17391433	no
X	5927173	T	G	30	21	9	30%	9.678E-4	snp_6052	silent_mutation	X5927173	no
X	6287168	T	C	50	35	15	30%	8.8847E-6	snp_9312	silent_mutation	X6287168	no
X	14302904	A	C	30	21	9	30%	9.678E-4	snp_8975	non_conservative_missense_codon	X14302904	no
X	16175839	G	C	40	28	12	30%	9.2733E-5	snp_3735	silent_mutation	X16175839	no
I	3004022	T	+C	19	14	6	30%	1.0968E-2	ins_932	silent_mutation	I3004022	no
II	6669171	A	-AAAG	40	28	12	30%	1.1939E-4	del_798	inframe_variant	II6669171	no
II	6669178	T	+GG	40	28	12	30%	1.1939E-4	ins_1028	inframe_variant	II6669178	no
II	9405004	G	+TA	25	14	6	30%	1.1309E-2	ins_1282	silent_mutation	II9405004	no
II	12309534	G	-C	22	14	6	30%	1.1461E-2	del_956	silent_mutation	II12309534	no
III	2508771	C	-A	17	14	6	30%	1.0777E-2	del_189	silent_mutation	III2508771	no
IV	6704349	A	-T	40	28	12	30%	1.1939E-4	del_68	silent_mutation	IV6704349	no
IV	14357436	A	-C	20	14	6	30%	1.1309E-2	del_140	silent_mutation	IV14357436	no
V	19599773	T	-C	17	14	6	30%	1.0777E-2	del_1147	silent_mutation	V19599773	no
X	13144160	T	-C	28	21	9	30%	1.1256E-3	del_583	silent_mutation	X13144160	no
X	6288128	C	-A	77	54	23	29.87%	2.8551E-8	del_489	silent_mutation	X6288128	no
V	11681005	A	C	47	33	14	29.79%	1.9604E-5	snp_4247	silent_mutation	V11681005	no
III	8447615	A	C	37	26	11	29.73%	2.0455E-4	snp_6975	synonymous_codon	III8447615	no
IV	6686259	T	G	37	26	11	29.73%	2.0455E-4	snp_9345	silent_mutation	IV6686259	no
IV	8574937	A	T	39	26	11	29.73%	2.0455E-4	snp_4133	silent_mutation	IV8574937	no
V	15001775	A	C	37	26	11	29.73%	2.0455E-4	snp_6704	synonymous_codon	V15001775	no
X	13609231	A	C	37	26	11	29.73%	2.0455E-4	snp_4398	silent_mutation	X13609231	no
III	10922447	A	C	64	45	19	29.69%	3.9716E-7	snp_9520	silent_mutation	III10922447	no
X	5634224	G	A	64	45	19	29.69%	3.9716E-7	snp_5599	silent_mutation	X5634224	no
V	5073342	C	A	92	64	27	29.67%	7.7108E-10	snp_951	silent_mutation	V5073342	no
II	8560369	T	G	27	19	8	29.63%	2.1337E-3	snp_1194	silent_mutation	II8560369	no
II	9567132	T	G	27	19	8	29.63%	2.1337E-3	snp_4675	silent_mutation	II9567132	no
X	6370110	A	C	27	19	8	29.63%	2.1337E-3	snp_9835	conservative_missense_codon	X6370110	no
X	8181879	G	+T	26	19	8	29.63%	2.4562E-3	ins_762	silent_mutation	X8181879	no
V	7921909	T	C	125	88	37	29.6%	3.1657E-13	snp_5438	silent_mutation	V7921909	no
IV	6715445	T	C	44	31	13	29.55%	4.324E-5	snp_4861	silent_mutation	IV6715445	no
I	11713795	A	G	95	67	28	29.47%	3.598E-10	snp_1249	silent_mutation	I11713795	no
II	10336240	T	A	573	403	168	29.42%	1.3935E-57	snp_626	silent_mutation	II10336240	no
II	6070500	T	A	18	12	5	29.41%	2.2239E-2	snp_5242	silent_mutation	II6070500	no
II	6297030	A	C	17	12	5	29.41%	2.2239E-2	snp_7576	silent_mutation	II6297030	no
II	11190195	T	G	34	24	10	29.41%	4.51E-4	snp_5774	silent_mutation	II11190195	no
II	13225392	T	C	17	12	5	29.41%	2.2239E-2	snp_9245	silent_mutation	II13225392	no
II	13738731	T	A	51	36	15	29.41%	9.1412E-6	snp_7805	silent_mutation	II13738731	no
III	2697733	C	A	17	12	5	29.41%	2.2239E-2	snp_6459	silent_mutation	III2697733	no
IV	2862240	G	T	34	24	10	29.41%	4.51E-4	snp_2218	silent_mutation	IV2862240	no
IV	4392014	C	G	17	12	5	29.41%	2.2239E-2	snp_4471	silent_mutation	IV4392014	no
IV	6517248	A	C	35	24	10	29.41%	4.51E-4	snp_2535	silent_mutation	IV6517248	no
IV	14307778	T	A	34	24	10	29.41%	4.51E-4	snp_9204	silent_mutation	IV14307778	no
IV	17109494	T	G	17	12	5	29.41%	2.2239E-2	snp_5752	silent_mutation	IV17109494	no
V	11044068	T	G	34	24	10	29.41%	4.51E-4	snp_2489	silent_mutation	V11044068	no
V	16331696	G	A	17	12	5	29.41%	2.2239E-2	snp_6323	silent_mutation	V16331696	no
X	4235085	C	T	17	12	5	29.41%	2.2239E-2	snp_9154	silent_mutation	X4235085	no
III	13122434	T	-C	17	12	5	29.41%	2.4248E-2	del_373	silent_mutation	III13122434	no
V	17385378	T	-A	17	12	5	29.41%	2.4248E-2	del_1121	silent_mutation	V17385378	no
X	13577241	G	-T	12	12	5	29.41%	2.2239E-2	del_591	silent_mutation	X13577241	no
II	4641244	C	T	58	41	17	29.31%	1.9326E-6	snp_767	silent_mutation	II4641244	no
I	13572371	A	C	41	29	12	29.27%	9.5339E-5	snp_10084	non_conservative_missense_codon	I13572371	no
II	2656183	C	G	41	29	12	29.27%	9.5339E-5	snp_8493	silent_mutation	II2656183	no
V	18959320	C	T	49	29	12	29.27%	9.5339E-5	snp_9275	silent_mutation	V18959320	no
II	901251	C	T	24	17	7	29.17%	4.7006E-3	snp_9606	silent_mutation	II901251	no
II	6983538	A	G	25	17	7	29.17%	4.7006E-3	snp_1020	silent_mutation	II6983538	no
II	7625255	C	G	24	17	7	29.17%	4.7006E-3	snp_3800	silent_mutation	II7625255	no
II	12366171	A	T	28	17	7	29.17%	4.7006E-3	snp_4375	silent_mutation	II12366171	no
II	15117183	G	A	24	17	7	29.17%	4.7006E-3	snp_6378	silent_mutation	II15117183	no
III	449957	T	G	24	17	7	29.17%	4.7006E-3	snp_4828	silent_mutation	III449957	no
IV	6674263	C	T	48	34	14	29.17%	2.0156E-5	snp_5441	silent_mutation	IV6674263	no
V	18894328	G	C	24	17	7	29.17%	4.7006E-3	snp_6930	silent_mutation	V18894328	no
X	4053685	T	A	24	17	7	29.17%	4.7006E-3	snp_9400	silent_mutation	X4053685	no
X	15925387	T	-G	25	17	7	29.17%	5.4182E-3	del_629	silent_mutation	X15925387	no
X	8181991	T	G	55	39	16	29.09%	4.2614E-6	snp_4507	silent_mutation	X8181991	no
X	17310944	A	G	56	39	16	29.09%	4.2614E-6	snp_9566	conservative_missense_codon	X17310944	no
X	2314209	T	G	32	22	9	29.03%	9.9376E-4	snp_6647	silent_mutation	X2314209	no
I	238637	A	G	69	49	20	28.99%	1.905E-7	snp_7971	synonymous_codon	I238637	no
I	277977	C	T	38	27	11	28.95%	2.1011E-4	snp_471	silent_mutation	I277977	no
X	6244549	T	G	39	27	11	28.95%	2.1011E-4	snp_10009	silent_mutation	X6244549	no
X	8182122	A	C	84	59	24	28.92%	8.5168E-9	snp_8891	silent_mutation	X8182122	no
III	11931839	A	T	90	64	26	28.89%	1.8008E-9	snp_5900	silent_mutation	III11931839	no
IV	10054182	C	G	45	32	13	28.89%	4.4424E-5	snp_4576	non_conservative_missense_codon	IV10054182	no
I	4548054	C	G	52	37	15	28.85%	9.3931E-6	snp_2062	silent_mutation	I4548054	no
IV	12314491	A	C	94	67	27	28.72%	8.3953E-10	snp_5035	silent_mutation	IV12314491	no
I	2499408	T	C	21	15	6	28.57%	1.0344E-2	snp_9592	silent_mutation	I2499408	no
I	12978288	A	C	14	10	4	28.57%	4.8889E-2	snp_7590	silent_mutation	I12978288	no
I	14945515	A	C	15	10	4	28.57%	4.8889E-2	snp_2628	silent_mutation	I14945515	no
II	696752	G	T	28	20	8	28.57%	2.188E-3	snp_6007	silent_mutation	II696752	no
II	7323903	A	C	49	35	14	28.57%	2.0696E-5	snp_5769	silent_mutation	II7323903	no
II	9789807	T	C	28	20	8	28.57%	2.188E-3	snp_691	silent_mutation	II9789807	no
II	12129215	G	A	14	10	4	28.57%	4.8889E-2	snp_9085	silent_mutation	II12129215	no
II	12695741	C	A	14	10	4	28.57%	4.8889E-2	snp_7162	silent_mutation	II12695741	no
III	1464406	A	C	21	15	6	28.57%	1.0344E-2	snp_9608	silent_mutation	III1464406	no
III	2080333	C	T	22	15	6	28.57%	1.0344E-2	snp_8035	silent_mutation	III2080333	no
III	3810523	T	G	14	10	4	28.57%	4.8889E-2	snp_3688	silent_mutation	III3810523	no
III	7408403	G	A	15	10	4	28.57%	4.8889E-2	snp_1996	silent_mutation	III7408403	no
III	10770075	A	C	22	15	6	28.57%	1.0344E-2	snp_987	silent_mutation	III10770075	no
III	12150472	C	A	42	30	12	28.57%	9.7866E-5	snp_1764	silent_mutation	III12150472	no
III	12705308	T	C	14	10	4	28.57%	4.8889E-2	snp_3992	silent_mutation	III12705308	no
III	13032712	C	T	63	45	18	28.57%	9.255E-7	snp_9284	silent_mutation	III13032712	no
III	13597558	C	G	15	10	4	28.57%	4.8889E-2	snp_2250	silent_mutation	III13597558	no
IV	152040	T	A	14	10	4	28.57%	4.8889E-2	snp_5	silent_mutation	IV152040	no
IV	1476642	A	T	14	10	4	28.57%	4.8889E-2	snp_657	silent_mutation	IV1476642	no
IV	1904237	T	G	28	20	8	28.57%	2.188E-3	snp_3772	silent_mutation	IV1904237	no
IV	2644591	C	A	21	15	6	28.57%	1.0344E-2	snp_9552	silent_mutation	IV2644591	no
IV	6714281	A	G	14	10	4	28.57%	4.8889E-2	snp_2176	silent_mutation	IV6714281	no
IV	6714287	T	A	14	10	4	28.57%	4.8889E-2	snp_9028	silent_mutation	IV6714287	no
IV	8073181	T	A	14	10	4	28.57%	4.8889E-2	snp_1952	silent_mutation	IV8073181	no
IV	14620581	T	C	29	20	8	28.57%	2.188E-3	snp_1452	silent_mutation	IV14620581	no
IV	15286772	A	G	23	15	6	28.57%	1.0344E-2	snp_651	silent_mutation	IV15286772	no
IV	15814494	T	C	14	10	4	28.57%	4.8889E-2	snp_8670	silent_mutation	IV15814494	no
IV	16581593	T	A	42	30	12	28.57%	9.7866E-5	snp_6792	silent_mutation	IV16581593	no
V	1254596	A	C	14	10	4	28.57%	4.8889E-2	snp_1098	silent_mutation	V1254596	no
V	2962952	T	A	14	10	4	28.57%	4.8889E-2	snp_7473	silent_mutation	V2962952	no
V	5009797	A	C	14	10	4	28.57%	4.8889E-2	snp_4765	silent_mutation	V5009797	no
V	7062840	C	T	49	35	14	28.57%	2.0696E-5	snp_1331	silent_mutation	V7062840	no
V	12038536	T	C	57	40	16	28.57%	4.3766E-6	snp_194	silent_mutation	V12038536	no
V	16331733	A	C	14	10	4	28.57%	4.8889E-2	snp_3990	silent_mutation	V16331733	no
V	18962876	G	C	14	10	4	28.57%	4.8889E-2	snp_1976	silent_mutation	V18962876	no
X	4027201	T	A	42	30	12	28.57%	9.7866E-5	snp_230	silent_mutation	X4027201	no
X	4030162	T	A	42	30	12	28.57%	9.7866E-5	snp_10328	silent_mutation	X4030162	no
X	8384444	A	C	14	10	4	28.57%	4.8889E-2	snp_4384	silent_mutation	X8384444	no
X	9407693	T	G	43	30	12	28.57%	9.7866E-5	snp_4989	silent_mutation	X9407693	no
X	10574738	A	C	35	25	10	28.57%	4.6276E-4	snp_8208	conservative_missense_codon	X10574738	no
X	10801750	T	G	21	15	6	28.57%	1.0344E-2	snp_7955	silent_mutation	X10801750	no
X	14728295	A	G	15	10	4	28.57%	4.8889E-2	snp_5630	silent_mutation	X14728295	no
X	15150987	T	A	19	10	4	28.57%	4.8889E-2	snp_5428	silent_mutation	X15150987	no
X	16229369	T	G	14	10	4	28.57%	4.8889E-2	snp_1950	silent_mutation	X16229369	no
X	16935840	A	T	14	10	4	28.57%	4.8889E-2	snp_5804	silent_mutation	X16935840	no
I	232588	A	-G	56	40	16	28.57%	5.9837E-6	del_672	silent_mutation	I232588	no
I	13650896	C	-T	15	15	6	28.57%	1.0344E-2	del_769	silent_mutation	I13650896	no
II	699139	A	+T	14	10	4	28.57%	5.1948E-2	ins_1070	silent_mutation	II699139	no
II	1451094	A	+T	14	10	4	28.57%	5.1948E-2	ins_1080	silent_mutation	II1451094	no
II	6669182	A	+CC	42	30	12	28.57%	1.23E-4	ins_1051	inframe_variant	II6669182	no
II	7883564	T	+A	11	10	4	28.57%	4.8889E-2	ins_1256	silent_mutation	II7883564	no
III	2502029	C	+TAG	14	10	4	28.57%	5.1948E-2	ins_251	silent_mutation	III2502029	no
IV	4676115	A	-G	19	10	4	28.57%	5.1948E-2	del_45	silent_mutation	IV4676115	no
IV	8073264	A	-T	14	10	4	28.57%	5.1948E-2	del_79	silent_mutation	IV8073264	no
IV	16613330	T	-AC	11	10	4	28.57%	4.9808E-2	del_152	silent_mutation	IV16613330	no
V	3564123	G	-A	10	10	4	28.57%	4.8889E-2	del_1037	silent_mutation	V3564123	no
X	4702425	G	-A	15	15	6	28.57%	1.0344E-2	del_475	silent_mutation	X4702425	no
X	8181901	G	+T	35	25	10	28.57%	5.5766E-4	ins_763	silent_mutation	X8181901	no
X	8517599	C	-A	10	10	4	28.57%	4.8889E-2	del_512	silent_mutation	X8517599	no
X	15263751	C	-TTTG	10	10	4	28.57%	4.8889E-2	del_616	silent_mutation	X15263751	no
IV	9045798	A	T	60	43	17	28.33%	2.0389E-6	snp_9315	silent_mutation	IV9045798	no
I	5578768	T	G	53	38	15	28.3%	9.6403E-6	snp_6862	conservative_missense_codon	I5578768	no
IV	3230679	A	C	53	38	15	28.3%	9.6403E-6	snp_8399	conservative_missense_codon	IV3230679	no
V	20787944	A	G	53	38	15	28.3%	9.6403E-6	snp_2716	silent_mutation	V20787944	no
II	14338382	G	A	157	109	43	28.29%	3.5429E-15	snp_9420	silent_mutation	II14338382	no
X	3399031	T	G	46	33	13	28.26%	4.5578E-5	snp_8460	synonymous_codon	X3399031	no
I	11713639	A	G	39	28	11	28.21%	2.1547E-4	snp_4903	silent_mutation	I11713639	no
II	6371466	A	T	42	28	11	28.21%	2.1547E-4	snp_989	silent_mutation	II6371466	no
V	5200155	A	C	39	28	11	28.21%	2.1547E-4	snp_1358	silent_mutation	V5200155	no
X	15747910	G	T	71	51	20	28.17%	2.0088E-7	snp_6819	silent_mutation	X15747910	no
I	7740781	C	T	32	23	9	28.12%	1.0185E-3	snp_7137	silent_mutation	I7740781	no
I	13643505	T	G	32	23	9	28.12%	1.0185E-3	snp_6685	silent_mutation	I13643505	no
II	3920258	T	G	39	23	9	28.12%	1.0185E-3	snp_6782	silent_mutation	II3920258	no
IV	9409445	A	C	32	23	9	28.12%	1.0185E-3	snp_9025	silent_mutation	IV9409445	no
IV	15190229	T	A	32	23	9	28.12%	1.0185E-3	snp_9657	silent_mutation	IV15190229	no
X	6371689	C	T	33	23	9	28.12%	1.0185E-3	snp_6945	silent_mutation	X6371689	no
X	12279215	A	G	64	46	18	28.12%	9.4974E-7	snp_8736	silent_mutation	X12279215	no
II	3289314	C	T	90	64	25	28.09%	4.1864E-9	snp_91	silent_mutation	II3289314	no
X	7075384	C	G	57	41	16	28.07%	4.4899E-6	snp_1064	silent_mutation	X7075384	no
X	13795646	A	G	57	41	16	28.07%	4.4899E-6	snp_4395	silent_mutation	X13795646	no
II	5144492	G	-A	56	41	16	28.07%	5.9837E-6	del_858	silent_mutation	II5144492	no
IV	8574896	A	T	83	59	23	28.05%	1.9793E-8	snp_2370	silent_mutation	IV8574896	no
I	2155780	A	G	27	18	7	28%	4.8126E-3	snp_6152	silent_mutation	I2155780	no
II	5250003	C	A	25	18	7	28%	4.8126E-3	snp_5655	silent_mutation	II5250003	no
II	9823481	A	C	25	18	7	28%	4.8126E-3	snp_2295	silent_mutation	II9823481	no
III	5965141	T	A	29	18	7	28%	4.8126E-3	snp_8874	silent_mutation	III5965141	no
X	1887509	A	G	25	18	7	28%	4.8126E-3	snp_9081	silent_mutation	X1887509	no
X	9999678	C	-T	18	18	7	28%	4.8126E-3	del_540	silent_mutation	X9999678	no
II	7736698	C	G	43	31	12	27.91%	1.0032E-4	snp_3474	synonymous_codon	II7736698	no
IV	16581601	G	A	43	31	12	27.91%	1.0032E-4	snp_564	silent_mutation	IV16581601	no
X	4027199	T	A	43	31	12	27.91%	1.0032E-4	snp_1061	silent_mutation	X4027199	no
III	13032691	A	T	61	44	17	27.87%	2.091E-6	snp_7338	silent_mutation	III13032691	no
IV	6360982	A	G	61	44	17	27.87%	2.091E-6	snp_1868	silent_mutation	IV6360982	no
IV	9045827	A	T	61	44	17	27.87%	2.091E-6	snp_9223	silent_mutation	IV9045827	no
V	9433570	T	G	97	70	27	27.84%	9.0843E-10	snp_1082	silent_mutation	V9433570	no
I	1921150	A	G	36	26	10	27.78%	4.7404E-4	snp_3199	silent_mutation	I1921150	no
II	455950	T	G	18	13	5	27.78%	2.2727E-2	snp_3334	silent_mutation	II455950	no
II	4555081	A	T	18	13	5	27.78%	2.2727E-2	snp_4853	silent_mutation	II4555081	no
II	12606769	A	G	90	65	25	27.78%	4.2943E-9	snp_2499	conservative_missense_codon	II12606769	no
II	13063706	A	G	19	13	5	27.78%	2.2727E-2	snp_7041	silent_mutation	II13063706	no
II	13756505	C	T	18	13	5	27.78%	2.2727E-2	snp_305	silent_mutation	II13756505	no
III	2636221	G	T	18	13	5	27.78%	2.2727E-2	snp_716	silent_mutation	III2636221	no
IV	2069874	A	T	18	13	5	27.78%	2.2727E-2	snp_3615	silent_mutation	IV2069874	no
IV	8575288	T	C	20	13	5	27.78%	2.2727E-2	snp_7241	silent_mutation	IV8575288	no
IV	9410355	G	T	18	13	5	27.78%	2.2727E-2	snp_1437	silent_mutation	IV9410355	no
IV	12169634	A	T	18	13	5	27.78%	2.2727E-2	snp_686	silent_mutation	IV12169634	no
IV	12914849	T	G	54	39	15	27.78%	9.8829E-6	snp_3540	conservative_missense_codon	IV12914849	no
V	1030745	A	C	18	13	5	27.78%	2.2727E-2	snp_5207	silent_mutation	V1030745	no
V	1165036	A	C	18	13	5	27.78%	2.2727E-2	snp_3304	silent_mutation	V1165036	no
V	6081460	A	G	54	39	15	27.78%	9.8829E-6	snp_2199	silent_mutation	V6081460	no
V	7991460	T	C	91	65	25	27.78%	4.2943E-9	snp_1021	silent_mutation	V7991460	no
V	20655977	C	G	19	13	5	27.78%	2.2727E-2	snp_8845	silent_mutation	V20655977	no
X	1885190	A	T	19	13	5	27.78%	2.2727E-2	snp_5386	silent_mutation	X1885190	no
X	2788399	T	C	18	13	5	27.78%	2.2727E-2	snp_971	silent_mutation	X2788399	no
X	4270338	T	A	18	13	5	27.78%	2.2727E-2	snp_636	silent_mutation	X4270338	no
X	7991073	A	G	36	26	10	27.78%	4.7404E-4	snp_2817	silent_mutation	X7991073	no
X	8839221	C	A	36	26	10	27.78%	4.7404E-4	snp_3027	silent_mutation	X8839221	no
X	16631922	T	C	19	13	5	27.78%	2.2727E-2	snp_7394	silent_mutation	X16631922	no
I	12373092	T	+C	16	13	5	27.78%	2.3921E-2	ins_1012	silent_mutation	I12373092	no
I	13348668	G	-C	17	13	5	27.78%	2.3921E-2	del_766	silent_mutation	I13348668	no
V	2666457	C	-A	15	13	5	27.78%	2.3166E-2	del_1031	silent_mutation	V2666457	no
V	4861967	C	-A	13	13	5	27.78%	2.2727E-2	del_1049	silent_mutation	V4861967	no
IV	4198472	C	T	65	47	18	27.69%	9.7371E-7	snp_9430	silent_mutation	IV4198472	no
IV	9045748	A	T	47	34	13	27.66%	4.6702E-5	snp_4097	silent_mutation	IV9045748	no
V	8709064	G	A	76	55	21	27.63%	9.5939E-8	snp_3658	non_conservative_missense_codon	V8709064	no
X	2874915	T	G	30	21	8	27.59%	2.2392E-3	snp_2147	silent_mutation	X2874915	no
X	3365262	T	A	29	21	8	27.59%	2.2392E-3	snp_396	silent_mutation	X3365262	no
I	3990091	G	A	70	50	19	27.54%	4.534E-7	snp_5729	silent_mutation	I3990091	no
III	6239078	A	T	69	50	19	27.54%	4.534E-7	snp_8808	non_conservative_missense_codon	III6239078	no
X	1887822	G	A	69	50	19	27.54%	4.534E-7	snp_598	silent_mutation	X1887822	no
I	10102349	G	A	40	29	11	27.5%	2.2064E-4	snp_2349	silent_mutation	I10102349	no
V	2067342	T	G	40	29	11	27.5%	2.2064E-4	snp_1550	silent_mutation	V2067342	no
III	2899679	A	C	51	37	14	27.45%	2.1741E-5	snp_4064	synonymous_codon	III2899679	no
IV	9045873	A	T	102	74	28	27.45%	4.3378E-10	snp_8475	silent_mutation	IV9045873	no
V	3913436	T	G	53	37	14	27.45%	2.1741E-5	snp_6701	silent_mutation	V3913436	no
X	5634194	G	A	51	37	14	27.45%	2.1741E-5	snp_5582	silent_mutation	X5634194	no
IV	1501335	C	A	62	45	17	27.42%	2.1424E-6	snp_9984	silent_mutation	IV1501335	no
IV	4198489	C	A	62	45	17	27.42%	2.1424E-6	snp_4144	silent_mutation	IV4198489	no
II	4641635	T	A	135	98	37	27.41%	4.1504E-13	snp_4762	silent_mutation	II4641635	no
X	4028926	T	A	73	53	20	27.4%	2.1111E-7	snp_1166	silent_mutation	X4028926	no
IV	12731422	C	T	84	61	23	27.38%	2.0803E-8	snp_4528	silent_mutation	IV12731422	no
IV	3367665	A	-C	109	77	29	27.36%	3.4539E-10	del_40	silent_mutation	IV3367665	no
II	774477	A	C	33	24	9	27.27%	1.042E-3	snp_2958	silent_mutation	II774477	no
II	9632234	T	G	22	16	6	27.27%	1.057E-2	snp_7213	silent_mutation	II9632234	no
II	10769412	A	G	33	24	9	27.27%	1.042E-3	snp_861	silent_mutation	II10769412	no
II	13294580	G	A	23	16	6	27.27%	1.057E-2	snp_6275	silent_mutation	II13294580	no
II	15114800	C	T	22	16	6	27.27%	1.057E-2	snp_9945	silent_mutation	II15114800	no
III	5289839	A	C	22	16	6	27.27%	1.057E-2	snp_5517	silent_mutation	III5289839	no
III	7410884	T	C	33	24	9	27.27%	1.042E-3	snp_8830	silent_mutation	III7410884	no
III	11443499	A	C	44	32	12	27.27%	1.027E-4	snp_823	silent_mutation	III11443499	no
III	12900918	T	A	28	16	6	27.27%	1.057E-2	snp_1717	silent_mutation	III12900918	no
III	13079518	A	T	22	16	6	27.27%	1.057E-2	snp_5478	silent_mutation	III13079518	no
III	13079989	A	T	22	16	6	27.27%	1.057E-2	snp_6969	silent_mutation	III13079989	no
IV	4725361	G	T	26	16	6	27.27%	1.057E-2	snp_8077	silent_mutation	IV4725361	no
IV	6688093	C	T	22	16	6	27.27%	1.057E-2	snp_2138	silent_mutation	IV6688093	no
IV	8532642	A	T	33	24	9	27.27%	1.042E-3	snp_9107	silent_mutation	IV8532642	no
V	17987269	T	G	33	24	9	27.27%	1.042E-3	snp_4206	silent_mutation	V17987269	no
V	19779566	A	C	22	16	6	27.27%	1.057E-2	snp_3821	silent_mutation	V19779566	no
X	4235129	A	T	22	16	6	27.27%	1.057E-2	snp_10488	silent_mutation	X4235129	no
X	6371690	A	T	33	24	9	27.27%	1.042E-3	snp_172	silent_mutation	X6371690	no
X	7232534	A	C	57	40	15	27.27%	1.0121E-5	snp_4444	silent_mutation	X7232534	no
X	11443523	C	A	106	72	27	27.27%	9.5451E-10	snp_2019	silent_mutation	X11443523	no
X	15578830	C	T	22	16	6	27.27%	1.057E-2	snp_1	silent_mutation	X15578830	no
II	5144517	G	-A	58	40	15	27.27%	1.3194E-5	del_859	silent_mutation	II5144517	no
II	12687362	C	-A	16	16	6	27.27%	1.057E-2	del_959	silent_mutation	II12687362	no
III	7032904	A	-T	28	24	9	27.27%	1.1061E-3	del_267	silent_mutation	III7032904	no
III	13243394	A	+G	101	72	27	27.27%	1.5654E-9	ins_553	silent_mutation	III13243394	no
V	9428989	C	T	92	67	25	27.17%	4.5098E-9	snp_815	silent_mutation	V9428989	no
X	2062280	T	A	82	59	22	27.16%	4.5762E-8	snp_10056	silent_mutation	X2062280	no
I	13407308	A	T	151	110	41	27.15%	1.9518E-14	snp_6092	silent_mutation	I13407308	no
V	1797214	T	G	59	43	16	27.12%	4.7113E-6	snp_1523	silent_mutation	V1797214	no
V	13981764	G	T	59	43	16	27.12%	4.7113E-6	snp_2798	conservative_missense_codon	V13981764	no
III	490793	G	T	48	35	13	27.08%	4.7798E-5	snp_3065	silent_mutation	III490793	no
IV	9045752	A	T	48	35	13	27.08%	4.7798E-5	snp_8352	silent_mutation	IV9045752	no
V	3145418	A	C	48	35	13	27.08%	4.7798E-5	snp_8535	silent_mutation	V3145418	no
I	1585177	T	C	37	27	10	27.03%	4.8486E-4	snp_6063	silent_mutation	I1585177	no
II	12989293	G	T	38	27	10	27.03%	4.8486E-4	snp_1118	silent_mutation	II12989293	no
X	17623022	T	G	37	27	10	27.03%	4.8486E-4	snp_5466	silent_mutation	X17623022	no
III	449993	T	G	27	19	7	26.92%	4.9169E-3	snp_3804	silent_mutation	III449993	no
III	7608333	T	G	27	19	7	26.92%	4.9169E-3	snp_3268	silent_mutation	III7608333	no
III	11926007	A	G	52	38	14	26.92%	2.2247E-5	snp_1773	silent_mutation	III11926007	no
V	6173617	A	G	52	38	14	26.92%	2.2247E-5	snp_9772	synonymous_codon	V6173617	no
X	3363325	T	G	26	19	7	26.92%	4.9169E-3	snp_5509	silent_mutation	X3363325	no
X	8962248	A	C	53	38	14	26.92%	2.2247E-5	snp_92	silent_mutation	X8962248	no
IV	5533559	G	-A	22	19	7	26.92%	5.1054E-3	del_48	silent_mutation	IV5533559	no
X	14670858	G	-A	27	19	7	26.92%	5.4855E-3	del_611	silent_mutation	X14670858	no
X	5542277	G	C	81	49	18	26.87%	1.0208E-6	snp_3498	silent_mutation	X5542277	no
X	15747916	T	-TTGCG	65	49	18	26.87%	1.3582E-6	del_626	silent_mutation	X15747916	no
IV	6358755	A	G	216	158	58	26.85%	4.128E-20	snp_8151	silent_mutation	IV6358755	no
IV	11610103	T	C	82	60	22	26.83%	4.6843E-8	snp_3657	synonymous_codon	IV11610103	no
X	8475885	T	G	41	30	11	26.83%	2.2563E-4	snp_6172	conservative_missense_codon	X8475885	no
III	7431598	C	T	57	41	15	26.79%	1.0354E-5	snp_3292	silent_mutation	III7431598	no
IV	16580195	T	A	56	41	15	26.79%	1.0354E-5	snp_2171	silent_mutation	IV16580195	no
V	13280843	C	A	56	41	15	26.79%	1.0354E-5	snp_6003	silent_mutation	V13280843	no
X	5542380	T	A	57	41	15	26.79%	1.0354E-5	snp_7471	silent_mutation	X5542380	no
I	4542466	G	A	71	52	19	26.76%	4.7516E-7	snp_4057	silent_mutation	I4542466	no
IV	15895886	A	G	72	52	19	26.76%	4.7516E-7	snp_7650	silent_mutation	IV15895886	no
I	1362759	A	T	15	11	4	26.67%	4.9808E-2	snp_2686	silent_mutation	I1362759	no
I	2499627	A	G	30	22	8	26.67%	2.2875E-3	snp_465	silent_mutation	I2499627	no
I	2903537	T	C	15	11	4	26.67%	4.9808E-2	snp_984	silent_mutation	I2903537	no
I	7173073	C	A	15	11	4	26.67%	4.9808E-2	snp_143	silent_mutation	I7173073	no
I	14138277	A	C	30	22	8	26.67%	2.2875E-3	snp_877	silent_mutation	I14138277	no
I	14553395	C	A	15	11	4	26.67%	4.9808E-2	snp_8645	silent_mutation	I14553395	no
II	343782	A	C	45	33	12	26.67%	1.05E-4	snp_6091	synonymous_codon	II343782	no
II	695688	C	T	211	154	56	26.67%	1.9966E-19	snp_8021	silent_mutation	II695688	no
II	10733632	T	G	16	11	4	26.67%	4.9808E-2	snp_3963	silent_mutation	II10733632	no
II	13248418	A	C	45	33	12	26.67%	1.05E-4	snp_1212	silent_mutation	II13248418	no
II	13722087	G	T	17	11	4	26.67%	4.9808E-2	snp_7706	silent_mutation	II13722087	no
II	15139899	G	A	15	11	4	26.67%	4.9808E-2	snp_2301	silent_mutation	II15139899	no
III	4263508	A	C	30	22	8	26.67%	2.2875E-3	snp_4842	silent_mutation	III4263508	no
III	7427634	T	A	15	11	4	26.67%	4.9808E-2	snp_2071	silent_mutation	III7427634	no
III	7452456	G	C	15	11	4	26.67%	4.9808E-2	snp_108	silent_mutation	III7452456	no
III	9571321	A	C	16	11	4	26.67%	4.9808E-2	snp_3746	splice_donor_variant	III9571321	no
III	11953671	C	T	15	11	4	26.67%	4.9808E-2	snp_544	silent_mutation	III11953671	no
IV	221428	C	T	15	11	4	26.67%	4.9808E-2	snp_2289	silent_mutation	IV221428	no
IV	1188191	T	C	30	22	8	26.67%	2.2875E-3	snp_8855	silent_mutation	IV1188191	no
IV	1648098	G	A	15	11	4	26.67%	4.9808E-2	snp_9422	silent_mutation	IV1648098	no
IV	8073151	T	C	15	11	4	26.67%	4.9808E-2	snp_3956	silent_mutation	IV8073151	no
IV	8948740	A	C	15	11	4	26.67%	4.9808E-2	snp_10072	silent_mutation	IV8948740	no
IV	11613330	A	T	31	22	8	26.67%	2.2875E-3	snp_2012	silent_mutation	IV11613330	no
V	1713084	G	T	30	22	8	26.67%	2.2875E-3	snp_8945	silent_mutation	V1713084	no
V	11560038	G	T	16	11	4	26.67%	4.9808E-2	snp_8343	silent_mutation	V11560038	no
V	13981766	A	G	60	44	16	26.67%	4.8192E-6	snp_7051	synonymous_codon	V13981766	no
V	18980383	G	T	60	44	16	26.67%	4.8192E-6	snp_10305	silent_mutation	V18980383	no
V	19993385	C	A	15	11	4	26.67%	4.9808E-2	snp_9297	silent_mutation	V19993385	no
X	739490	T	G	16	11	4	26.67%	4.9808E-2	snp_8283	silent_mutation	X739490	no
X	10749116	T	G	15	11	4	26.67%	4.9808E-2	snp_6754	silent_mutation	X10749116	no
X	11093578	T	G	15	11	4	26.67%	4.9808E-2	snp_4596	silent_mutation	X11093578	no
X	11977355	T	C	15	11	4	26.67%	4.9808E-2	snp_8137	silent_mutation	X11977355	no
X	12722772	T	A	17	11	4	26.67%	4.9808E-2	snp_4497	silent_mutation	X12722772	no
X	14745903	T	C	15	11	4	26.67%	4.9808E-2	snp_4039	silent_mutation	X14745903	no
X	16047483	T	G	25	11	4	26.67%	4.9808E-2	snp_6852	silent_mutation	X16047483	no
X	17445669	T	C	45	33	12	26.67%	1.05E-4	snp_10049	silent_mutation	X17445669	no
I	232583	A	+TT	60	44	16	26.67%	6.3227E-6	ins_912	silent_mutation	I232583	no
I	3166533	G	-A	18	11	4	26.67%	5.251E-2	del_704	silent_mutation	I3166533	no
II	11704637	C	-T	15	11	4	26.67%	5.251E-2	del_952	silent_mutation	II11704637	no
II	13722068	G	-GT	14	11	4	26.67%	5.1948E-2	del_982	silent_mutation	II13722068	no
IV	13005248	G	-GTAGGCA	30	22	8	26.67%	2.5935E-3	del_126	silent_mutation	IV13005248	no
V	18937107	A	-C	17	11	4	26.67%	5.3471E-2	del_1137	silent_mutation	V18937107	no
X	1287082	A	+C	14	11	4	26.67%	5.1948E-2	ins_615	silent_mutation	X1287082	no
X	9026081	T	-A	11	11	4	26.67%	4.9808E-2	del_531	silent_mutation	X9026081	no
X	15797191	C	-A	20	11	4	26.67%	5.3885E-2	del_627	silent_mutation	X15797191	no
IV	13464013	G	A	79	58	21	26.58%	1.0295E-7	snp_3583	silent_mutation	IV13464013	no
I	10952756	C	T	189	105	38	26.57%	2.1259E-13	snp_5959	silent_mutation	I10952756	no
II	5144497	C	+CA	64	47	17	26.56%	2.9901E-6	ins_1142	silent_mutation	II5144497	no
II	6505314	C	T	49	36	13	26.53%	4.8866E-5	snp_1096	silent_mutation	II6505314	no
II	11558863	A	C	49	36	13	26.53%	4.8866E-5	snp_7938	non_conservative_missense_codon	II11558863	no
IV	6717012	A	G	49	36	13	26.53%	4.8866E-5	snp_8870	silent_mutation	IV6717012	no
X	4049069	T	A	197	144	52	26.53%	4.4532E-18	snp_2822	silent_mutation	X4049069	no
IV	6686122	T	A	34	25	9	26.47%	1.0644E-3	snp_9962	silent_mutation	IV6686122	no
V	4492919	T	G	36	25	9	26.47%	1.0644E-3	snp_9993	silent_mutation	V4492919	no
V	6667674	A	C	34	25	9	26.47%	1.0644E-3	snp_4022	splice_donor_variant	V6667674	no
V	11385139	G	C	34	25	9	26.47%	1.0644E-3	snp_8576	silent_mutation	V11385139	no
V	12503533	A	C	34	25	9	26.47%	1.0644E-3	snp_4166	silent_mutation	V12503533	no
II	13727862	C	G	53	39	14	26.42%	2.2741E-5	snp_710	synonymous_codon	II13727862	no
IV	2028100	G	T	53	39	14	26.42%	2.2741E-5	snp_3807	silent_mutation	IV2028100	no
X	466223	C	G	91	67	24	26.37%	1.0381E-8	snp_10511	silent_mutation	X466223	no
I	4542574	C	T	57	42	15	26.32%	1.0583E-5	snp_10067	silent_mutation	I4542574	no
I	11736450	T	G	19	14	5	26.32%	2.3166E-2	snp_365	silent_mutation	I11736450	no
I	13859235	A	C	19	14	5	26.32%	2.3166E-2	snp_3148	silent_mutation	I13859235	no
II	6371465	G	T	42	28	10	26.32%	4.9525E-4	snp_9330	silent_mutation	II6371465	no
III	95127	T	G	29	14	5	26.32%	2.3166E-2	snp_6477	silent_mutation	III95127	no
III	2018979	C	T	19	14	5	26.32%	2.3166E-2	snp_10143	silent_mutation	III2018979	no
IV	3282776	A	C	39	28	10	26.32%	4.9525E-4	snp_3568	silent_mutation	IV3282776	no
IV	8463448	A	C	19	14	5	26.32%	2.3166E-2	snp_6936	silent_mutation	IV8463448	no
IV	12732003	G	A	38	28	10	26.32%	4.9525E-4	snp_5458	silent_mutation	IV12732003	no
IV	16658768	G	C	19	14	5	26.32%	2.3166E-2	snp_6462	silent_mutation	IV16658768	no
V	2021090	T	G	19	14	5	26.32%	2.3166E-2	snp_1372	silent_mutation	V2021090	no
V	2430032	T	G	19	14	5	26.32%	2.3166E-2	snp_5491	silent_mutation	V2430032	no
V	6355593	A	C	57	42	15	26.32%	1.0583E-5	snp_8073	silent_mutation	V6355593	no
V	7912523	A	C	19	14	5	26.32%	2.3166E-2	snp_7281	silent_mutation	V7912523	no
V	14590634	T	C	23	14	5	26.32%	2.3166E-2	snp_8032	silent_mutation	V14590634	no
V	18822666	T	G	19	14	5	26.32%	2.3166E-2	snp_1198	silent_mutation	V18822666	no
V	19586554	A	T	19	14	5	26.32%	2.3166E-2	snp_7225	silent_mutation	V19586554	no
X	1885192	G	A	19	14	5	26.32%	2.3166E-2	snp_6985	silent_mutation	X1885192	no
X	11382460	G	C	19	14	5	26.32%	2.3166E-2	snp_8160	silent_mutation	X11382460	no
II	4451583	G	-C	19	14	5	26.32%	2.4823E-2	del_846	silent_mutation	II4451583	no
II	14019503	C	+G	57	42	15	26.32%	1.3542E-5	ins_1365	silent_mutation	II14019503	no
III	1162105	C	-A	14	14	5	26.32%	2.3166E-2	del_182	silent_mutation	III1162105	no
III	4724067	G	-A	19	14	5	26.32%	2.4823E-2	del_226	silent_mutation	III4724067	no
IV	12691333	T	-C	14	14	5	26.32%	2.3166E-2	del_124	silent_mutation	IV12691333	no
X	6225264	G	-A	19	14	5	26.32%	2.4548E-2	del_488	silent_mutation	X6225264	no
I	10951440	G	A	105	73	26	26.26%	2.249E-9	snp_3704	silent_mutation	I10951440	no
III	2496742	T	C	99	73	26	26.26%	2.249E-9	snp_4917	silent_mutation	III2496742	no
V	14586800	T	A	61	45	16	26.23%	4.9254E-6	snp_9748	silent_mutation	V14586800	no
I	11713545	T	A	42	31	11	26.19%	2.3046E-4	snp_6553	silent_mutation	I11713545	no
II	8289858	T	G	42	31	11	26.19%	2.3046E-4	snp_1066	silent_mutation	II8289858	no
II	9884883	T	G	43	31	11	26.19%	2.3046E-4	snp_2185	conservative_missense_codon	II9884883	no
II	13886780	A	C	43	31	11	26.19%	2.3046E-4	snp_8278	conservative_missense_codon	II13886780	no
III	5162383	A	C	43	31	11	26.19%	2.3046E-4	snp_6060	silent_mutation	III5162383	no
IV	988816	G	A	42	31	11	26.19%	2.3046E-4	snp_583	silent_mutation	IV988816	no
V	6938824	T	A	42	31	11	26.19%	2.3046E-4	snp_7966	silent_mutation	V6938824	no
V	14563754	T	C	42	31	11	26.19%	2.3046E-4	snp_2182	conservative_missense_codon	V14563754	no
X	7361077	G	T	42	31	11	26.19%	2.3046E-4	snp_3548	silent_mutation	X7361077	no
I	1800458	T	G	46	34	12	26.09%	1.0724E-4	snp_6948	silent_mutation	I1800458	no
II	12572680	T	G	23	17	6	26.09%	1.0777E-2	snp_1456	conservative_missense_codon	II12572680	no
III	9573304	T	G	46	34	12	26.09%	1.0724E-4	snp_5360	synonymous_codon	III9573304	no
IV	1625006	G	C	23	17	6	26.09%	1.0777E-2	snp_7811	conservative_missense_codon	IV1625006	no
IV	7851271	C	G	46	34	12	26.09%	1.0724E-4	snp_3242	silent_mutation	IV7851271	no
IV	15286776	C	A	25	17	6	26.09%	1.0777E-2	snp_3074	silent_mutation	IV15286776	no
V	14097	C	T	23	17	6	26.09%	1.0777E-2	snp_3947	silent_mutation	V14097	no
V	14589539	A	T	23	17	6	26.09%	1.0777E-2	snp_7435	silent_mutation	V14589539	no
V	16109596	A	C	23	17	6	26.09%	1.0777E-2	snp_7771	silent_mutation	V16109596	no
X	3812345	A	T	69	51	18	26.09%	1.0668E-6	snp_8401	synonymous_codon	X3812345	no
X	3812354	A	G	69	51	18	26.09%	1.0668E-6	snp_4187	synonymous_codon	X3812354	no
X	7825574	T	C	23	17	6	26.09%	1.0777E-2	snp_10280	silent_mutation	X7825574	no
X	16185334	C	T	23	17	6	26.09%	1.0777E-2	snp_2126	silent_mutation	X16185334	no
III	10224214	T	-ACA	24	17	6	26.09%	1.1736E-2	del_344	silent_mutation	III10224214	no
IV	13360638	G	C	185	122	43	26.06%	4.8601E-15	snp_9716	silent_mutation	IV13360638	no
X	1836430	T	C	96	71	25	26.04%	4.9388E-9	snp_2439	conservative_missense_codon	X1836430	no
I	10214464	A	T	123	91	32	26.02%	2.2865E-11	snp_9299	silent_mutation	I10214464	no
II	6298247	G	A	50	37	13	26%	4.9906E-5	snp_1424	silent_mutation	II6298247	no
X	16639143	A	C	52	37	13	26%	4.9906E-5	snp_6860	silent_mutation	X16639143	no
I	398123	T	C	27	20	7	25.93%	5.0143E-3	snp_3742	silent_mutation	I398123	no
I	2838524	G	C	27	20	7	25.93%	5.0143E-3	snp_1831	silent_mutation	I2838524	no
I	4127302	T	G	54	40	14	25.93%	2.3225E-5	snp_6507	splice_donor_variant	I4127302	no
I	4548938	A	G	27	20	7	25.93%	5.0143E-3	snp_2916	silent_mutation	I4548938	no
II	1457349	T	G	27	20	7	25.93%	5.0143E-3	snp_10106	silent_mutation	II1457349	no
III	2341048	A	G	27	20	7	25.93%	5.0143E-3	snp_8637	silent_mutation	III2341048	no
III	3645948	T	G	27	20	7	25.93%	5.0143E-3	snp_4268	silent_mutation	III3645948	no
III	7608330	G	A	28	20	7	25.93%	5.0143E-3	snp_5955	silent_mutation	III7608330	no
IV	12948953	T	G	34	20	7	25.93%	5.0143E-3	snp_2540	non_conservative_missense_codon	IV12948953	no
V	6847091	G	-A	27	20	7	25.93%	5.5492E-3	del_1063	silent_mutation	V6847091	no
V	15321016	T	-G	81	60	21	25.93%	1.5147E-7	del_1110	silent_mutation	V15321016	no
X	12179076	T	-G	24	20	7	25.93%	5.3469E-3	del_566	silent_mutation	X12179076	no
II	12606774	C	T	86	63	22	25.88%	5.005E-8	snp_4925	silent_mutation	II12606774	no
I	3392428	A	G	62	46	16	25.81%	5.0299E-6	snp_3140	silent_mutation	I3392428	no
III	9661931	C	A	31	23	8	25.81%	2.3332E-3	snp_5710	silent_mutation	III9661931	no
V	17457418	G	C	32	23	8	25.81%	2.3332E-3	snp_3064	conservative_missense_codon	V17457418	no
I	10417111	A	C	35	26	9	25.71%	1.0857E-3	snp_2947	silent_mutation	I10417111	no
I	13407698	A	T	71	52	18	25.71%	1.0894E-6	snp_6964	silent_mutation	I13407698	no
V	414820	T	G	35	26	9	25.71%	1.0857E-3	snp_9129	silent_mutation	V414820	no
V	3649507	T	G	35	26	9	25.71%	1.0857E-3	snp_7710	silent_mutation	V3649507	no
V	6626809	A	C	35	26	9	25.71%	1.0857E-3	snp_9411	silent_mutation	V6626809	no
X	1884885	T	A	35	26	9	25.71%	1.0857E-3	snp_2490	silent_mutation	X1884885	no
X	4021921	A	C	36	26	9	25.71%	1.0857E-3	snp_4303	silent_mutation	X4021921	no
IV	9764969	C	-CG	68	52	18	25.71%	1.414E-6	del_96	silent_mutation	IV9764969	no
X	4028928	T	A	74	55	19	25.68%	5.0699E-7	snp_6989	silent_mutation	X4028928	no
I	453532	A	C	39	29	10	25.64%	5.0524E-4	snp_360	silent_mutation	I453532	no
III	12130788	T	G	40	29	10	25.64%	5.0524E-4	snp_711	silent_mutation	III12130788	no
V	4757068	C	A	39	29	10	25.64%	5.0524E-4	snp_5359	non_conservative_missense_codon	V4757068	no
V	6180733	C	A	79	58	20	25.64%	2.3595E-7	snp_1459	conservative_missense_codon	V6180733	no
V	20430312	G	T	39	29	10	25.64%	5.0524E-4	snp_4153	silent_mutation	V20430312	no
X	7991071	C	A	39	29	10	25.64%	5.0524E-4	snp_5400	silent_mutation	X7991071	no
IV	16580161	T	+C	39	29	10	25.64%	5.8675E-4	ins_174	silent_mutation	IV16580161	no
II	3165994	G	A	43	32	11	25.58%	2.3512E-4	snp_905	silent_mutation	II3165994	no
IV	6701392	C	A	44	32	11	25.58%	2.3512E-4	snp_1847	silent_mutation	IV6701392	no
IV	9857393	T	G	43	32	11	25.58%	2.3512E-4	snp_7670	synonymous_codon	IV9857393	no
V	14586593	A	G	43	32	11	25.58%	2.3512E-4	snp_5373	silent_mutation	V14586593	no
X	1637832	A	G	140	99	34	25.56%	5.1691E-12	snp_5761	silent_mutation	X1637832	no
II	405647	T	G	47	35	12	25.53%	1.0942E-4	snp_1542	silent_mutation	II405647	no
II	13738457	G	C	51	38	13	25.49%	5.092E-5	snp_1058	silent_mutation	II13738457	no
IV	6699265	A	T	51	38	13	25.49%	5.092E-5	snp_4747	silent_mutation	IV6699265	no
V	6081451	T	C	51	38	13	25.49%	5.092E-5	snp_4253	silent_mutation	V6081451	no
II	5144486	A	+T	55	38	13	25.49%	6.1313E-5	ins_1141	silent_mutation	II5144486	no
V	14756083	G	T	106	79	27	25.47%	1.1159E-9	snp_9162	silent_mutation	V14756083	no
V	12167369	G	T	55	41	14	25.45%	2.3698E-5	snp_6480	synonymous_codon	V12167369	no
X	16938388	T	C	55	41	14	25.45%	2.3698E-5	snp_10427	silent_mutation	X16938388	no
III	8897981	T	G	64	47	16	25.4%	5.1326E-6	snp_5744	silent_mutation	III8897981	no
I	10952170	T	C	71	53	18	25.35%	1.1117E-6	snp_9095	silent_mutation	I10952170	no
X	11786309	T	A	75	53	18	25.35%	1.1117E-6	snp_2925	silent_mutation	X11786309	no
V	6173761	G	A	311	230	78	25.32%	1.2284E-26	snp_1944	synonymous_codon	V6173761	no
X	1754002	T	G	318	236	80	25.32%	2.6609E-27	snp_1167	silent_mutation	X1754002	no
V	6174306	A	G	83	62	21	25.3%	1.1207E-7	snp_4923	conservative_missense_codon	V6174306	no
X	4028951	T	A	83	62	21	25.3%	1.1207E-7	snp_2625	silent_mutation	X4028951	no
I	3390733	A	G	92	68	23	25.27%	2.4274E-8	snp_4156	silent_mutation	I3390733	no
III	2496764	T	G	95	71	24	25.26%	1.1297E-8	snp_8003	silent_mutation	III2496764	no
X	1836429	G	A	96	71	24	25.26%	1.1297E-8	snp_8842	conservative_missense_codon	X1836429	no
III	2496756	C	A	103	77	26	25.24%	2.447E-9	snp_7904	silent_mutation	III2496756	no
IV	13361417	G	A	362	231	78	25.24%	1.2543E-26	snp_628	silent_mutation	IV13361417	no
IV	8576089	A	G	222	163	55	25.23%	5.5854E-19	snp_2744	silent_mutation	IV8576089	no
I	10952758	G	T	249	185	62	25.1%	2.6968E-21	snp_4822	silent_mutation	I10952758	no
I	1588253	T	C	16	12	4	25%	5.0612E-2	snp_3162	silent_mutation	I1588253	no
I	2625994	C	G	24	18	6	25%	1.0968E-2	snp_3288	non_conservative_missense_codon	I2625994	no
I	3392435	A	G	80	60	20	25%	2.4559E-7	snp_10451	silent_mutation	I3392435	no
I	3765510	T	A	184	135	45	25%	1.2199E-15	snp_6353	silent_mutation	I3765510	no
I	4542377	T	A	24	18	6	25%	1.0968E-2	snp_3950	silent_mutation	I4542377	no
I	9039938	C	A	40	30	10	25%	5.1483E-4	snp_6508	silent_mutation	I9039938	no
I	9606504	T	G	40	30	10	25%	5.1483E-4	snp_3859	non_conservative_missense_codon	I9606504	no
I	9817550	T	C	24	18	6	25%	1.0968E-2	snp_6229	silent_mutation	I9817550	no
I	10456577	T	G	36	27	9	25%	1.1061E-3	snp_3967	silent_mutation	I10456577	no
I	10950480	A	G	28	21	7	25%	5.1054E-3	snp_10375	silent_mutation	I10950480	no
I	10954111	A	G	20	15	5	25%	2.3562E-2	snp_3754	silent_mutation	I10954111	no
I	12194806	A	C	16	12	4	25%	5.0612E-2	snp_6597	silent_mutation	I12194806	no
I	12346270	A	C	44	33	11	25%	2.3962E-4	snp_1349	synonymous_codon	I12346270	no
I	12467259	G	A	28	21	7	25%	5.1054E-3	snp_2911	silent_mutation	I12467259	no
I	13146945	G	T	36	27	9	25%	1.1061E-3	snp_5543	silent_mutation	I13146945	no
I	13572368	T	G	40	30	10	25%	5.1483E-4	snp_10102	conservative_missense_codon	I13572368	no
I	14280424	G	T	16	12	4	25%	5.0612E-2	snp_9024	silent_mutation	I14280424	no
II	1037850	T	A	36	27	9	25%	1.1061E-3	snp_1923	silent_mutation	II1037850	no
II	3013993	T	C	32	24	8	25%	2.3764E-3	snp_2932	silent_mutation	II3013993	no
II	3992787	A	C	32	24	8	25%	2.3764E-3	snp_303	silent_mutation	II3992787	no
II	4641231	C	G	49	30	10	25%	5.1483E-4	snp_9130	silent_mutation	II4641231	no
II	5876840	G	A	44	33	11	25%	2.3962E-4	snp_1411	silent_mutation	II5876840	no
II	5981879	A	C	20	15	5	25%	2.3562E-2	snp_7609	silent_mutation	II5981879	no
II	6082746	T	G	24	18	6	25%	1.0968E-2	snp_10032	silent_mutation	II6082746	no
II	9632666	T	C	24	18	6	25%	1.0968E-2	snp_2090	silent_mutation	II9632666	no
II	12129205	A	G	16	12	4	25%	5.0612E-2	snp_7987	silent_mutation	II12129205	no
II	12171847	C	T	28	21	7	25%	5.1054E-3	snp_2554	silent_mutation	II12171847	no
II	12444731	G	C	24	18	6	25%	1.0968E-2	snp_1726	silent_mutation	II12444731	no
II	15117180	T	A	24	18	6	25%	1.0968E-2	snp_554	silent_mutation	II15117180	no
III	433089	A	C	33	24	8	25%	2.3764E-3	snp_251	silent_mutation	III433089	no
III	744694	T	G	24	18	6	25%	1.0968E-2	snp_4264	silent_mutation	III744694	no
III	1324681	T	C	20	15	5	25%	2.3562E-2	snp_2253	silent_mutation	III1324681	no
III	2368074	T	G	28	21	7	25%	5.1054E-3	snp_5653	silent_mutation	III2368074	no
III	2485432	A	T	16	12	4	25%	5.0612E-2	snp_3322	silent_mutation	III2485432	no
III	2831634	G	C	24	18	6	25%	1.0968E-2	snp_502	silent_mutation	III2831634	no
III	3385639	G	T	25	18	6	25%	1.0968E-2	snp_10293	silent_mutation	III3385639	no
III	3857774	T	C	16	12	4	25%	5.0612E-2	snp_10294	silent_mutation	III3857774	no
III	7453076	A	G	18	12	4	25%	5.0612E-2	snp_7502	silent_mutation	III7453076	no
III	7608331	C	A	28	21	7	25%	5.1054E-3	snp_6036	silent_mutation	III7608331	no
III	8754576	A	C	36	27	9	25%	1.1061E-3	snp_8794	synonymous_codon	III8754576	no
III	8897982	A	G	64	48	16	25%	5.2337E-6	snp_6306	silent_mutation	III8897982	no
III	9906028	G	A	28	21	7	25%	5.1054E-3	snp_6932	silent_mutation	III9906028	no
III	10367876	G	C	36	27	9	25%	1.1061E-3	snp_1778	silent_mutation	III10367876	no
III	11473549	G	T	17	12	4	25%	5.0612E-2	snp_3613	silent_mutation	III11473549	no
III	11953670	C	T	16	12	4	25%	5.0612E-2	snp_10292	silent_mutation	III11953670	no
III	13021548	G	A	45	33	11	25%	2.3962E-4	snp_8372	stop_gained	III13021548	no
III	13032173	T	C	88	66	22	25%	5.3199E-8	snp_2526	silent_mutation	III13032173	no
III	13032285	C	T	29	21	7	25%	5.1054E-3	snp_3611	silent_mutation	III13032285	no
III	13083948	T	A	17	12	4	25%	5.0612E-2	snp_8569	silent_mutation	III13083948	no
III	13085540	T	A	16	12	4	25%	5.0612E-2	snp_6294	silent_mutation	III13085540	no
III	13446975	C	G	20	15	5	25%	2.3562E-2	snp_3717	silent_mutation	III13446975	no
IV	1765658	C	A	24	18	6	25%	1.0968E-2	snp_10096	silent_mutation	IV1765658	no
IV	2069902	C	T	24	18	6	25%	1.0968E-2	snp_806	silent_mutation	IV2069902	no
IV	2902139	A	C	16	12	4	25%	5.0612E-2	snp_3126	silent_mutation	IV2902139	no
IV	3298570	C	A	33	24	8	25%	2.3764E-3	snp_6106	silent_mutation	IV3298570	no
IV	3649767	T	C	20	15	5	25%	2.3562E-2	snp_9674	silent_mutation	IV3649767	no
IV	5271325	A	C	28	21	7	25%	5.1054E-3	snp_10281	silent_mutation	IV5271325	no
IV	6358030	A	G	64	48	16	25%	5.2337E-6	snp_9565	silent_mutation	IV6358030	no
IV	6719571	G	A	48	36	12	25%	1.1153E-4	snp_7624	silent_mutation	IV6719571	no
IV	6719753	G	A	24	18	6	25%	1.0968E-2	snp_181	silent_mutation	IV6719753	no
IV	8073503	C	G	20	15	5	25%	2.3562E-2	snp_3147	silent_mutation	IV8073503	no
IV	8574894	A	G	113	84	28	25%	5.4073E-10	snp_2823	silent_mutation	IV8574894	no
IV	12024306	A	G	24	18	6	25%	1.0968E-2	snp_9428	silent_mutation	IV12024306	no
IV	12170212	G	A	93	69	23	25%	2.476E-8	snp_1636	silent_mutation	IV12170212	no
IV	12731094	A	G	68	51	17	25%	2.4359E-6	snp_808	silent_mutation	IV12731094	no
IV	13847390	T	C	116	87	29	25%	2.5167E-10	snp_4266	silent_mutation	IV13847390	no
IV	15059404	A	T	56	42	14	25%	2.416E-5	snp_6583	silent_mutation	IV15059404	no
IV	15094097	C	A	16	12	4	25%	5.0612E-2	snp_7742	silent_mutation	IV15094097	no
IV	15189764	A	T	20	15	5	25%	2.3562E-2	snp_1312	silent_mutation	IV15189764	no
IV	16787237	T	C	40	30	10	25%	5.1483E-4	snp_9397	silent_mutation	IV16787237	no
IV	16961924	T	G	29	21	7	25%	5.1054E-3	snp_1603	silent_mutation	IV16961924	no
V	5073315	T	C	60	45	15	25%	1.1245E-5	snp_2963	silent_mutation	V5073315	no
V	5390337	G	A	16	12	4	25%	5.0612E-2	snp_9706	silent_mutation	V5390337	no
V	6054904	T	G	48	36	12	25%	1.1153E-4	snp_9445	silent_mutation	V6054904	no
V	6174460	C	A	248	186	62	25%	2.7522E-21	snp_5905	conservative_missense_codon	V6174460	no
V	7062905	G	T	40	30	10	25%	5.1483E-4	snp_7770	silent_mutation	V7062905	no
V	12896946	T	C	33	24	8	25%	2.3764E-3	snp_6250	silent_mutation	V12896946	no
V	13827113	G	A	32	24	8	25%	2.3764E-3	snp_873	silent_mutation	V13827113	no
V	14757286	A	C	142	105	35	25%	2.558E-12	snp_1631	silent_mutation	V14757286	no
V	16241394	T	A	24	18	6	25%	1.0968E-2	snp_6279	silent_mutation	V16241394	no
V	16552366	A	C	60	45	15	25%	1.1245E-5	snp_7499	silent_mutation	V16552366	no
V	16552381	G	T	57	42	14	25%	2.416E-5	snp_10339	silent_mutation	V16552381	no
V	16749247	T	G	20	15	5	25%	2.3562E-2	snp_3207	silent_mutation	V16749247	no
V	16953668	C	G	28	21	7	25%	5.1054E-3	snp_9140	silent_mutation	V16953668	no
V	17189984	G	C	32	24	8	25%	2.3764E-3	snp_10161	conservative_missense_codon	V17189984	no
V	20705444	T	A	36	27	9	25%	1.1061E-3	snp_6762	silent_mutation	V20705444	no
X	258842	C	T	32	24	8	25%	2.3764E-3	snp_617	silent_mutation	X258842	no
X	2213879	G	C	26	18	6	25%	1.0968E-2	snp_3000	silent_mutation	X2213879	no
X	2228300	A	C	33	24	8	25%	2.3764E-3	snp_4755	silent_mutation	X2228300	no
X	2601081	C	T	44	33	11	25%	2.3962E-4	snp_646	silent_mutation	X2601081	no
X	3414966	A	G	35	24	8	25%	2.3764E-3	snp_10002	silent_mutation	X3414966	no
X	3812342	A	T	72	54	18	25%	1.1337E-6	snp_7758	synonymous_codon	X3812342	no
X	4013498	G	C	36	27	9	25%	1.1061E-3	snp_10425	silent_mutation	X4013498	no
X	4053597	G	A	32	24	8	25%	2.3764E-3	snp_1420	silent_mutation	X4053597	no
X	5045996	G	T	20	15	5	25%	2.3562E-2	snp_7698	silent_mutation	X5045996	no
X	5913808	C	T	20	15	5	25%	2.3562E-2	snp_9644	silent_mutation	X5913808	no
X	6155547	T	G	23	15	5	25%	2.3562E-2	snp_257	silent_mutation	X6155547	no
X	11201305	A	C	32	24	8	25%	2.3764E-3	snp_5117	silent_mutation	X11201305	no
X	11642080	G	C	20	12	4	25%	5.0612E-2	snp_8173	silent_mutation	X11642080	no
X	12521644	T	A	16	12	4	25%	5.0612E-2	snp_6216	silent_mutation	X12521644	no
X	14880503	G	A	16	12	4	25%	5.0612E-2	snp_5775	silent_mutation	X14880503	no
X	15381199	A	G	17	12	4	25%	5.0612E-2	snp_4124	silent_mutation	X15381199	no
X	15578823	A	T	20	15	5	25%	2.3562E-2	snp_7296	silent_mutation	X15578823	no
I	10636558	G	-T	28	27	9	25%	1.1256E-3	del_745	silent_mutation	I10636558	no
I	14764874	G	-A	18	18	6	25%	1.0968E-2	del_786	silent_mutation	I14764874	no
II	1452330	C	-G	21	15	5	25%	2.5076E-2	del_815	silent_mutation	II1452330	no
III	2502033	G	-A	12	12	4	25%	5.0612E-2	del_188	silent_mutation	III2502033	no
III	7285483	T	+C	12	12	4	25%	5.0612E-2	ins_191	frameshift_variant	III7285483	no
III	13032621	C	+G	73	57	19	25%	6.7728E-7	ins_552	silent_mutation	III13032621	no
IV	3093015	G	-T	24	24	8	25%	2.3764E-3	del_34	silent_mutation	IV3093015	no
IV	12691339	C	-T	15	12	4	25%	5.132E-2	del_125	silent_mutation	IV12691339	no
V	5410775	T	-G	31	24	8	25%	2.624E-3	del_1055	silent_mutation	V5410775	no
V	6369812	A	-T	20	15	5	25%	2.5076E-2	del_1058	silent_mutation	V6369812	no
X	15446195	T	-C	23	18	6	25%	1.1603E-2	del_621	silent_mutation	X15446195	no
X	16040435	G	-GA	12	12	4	25%	5.0612E-2	del_633	silent_mutation	X16040435	no
III	7594691	A	T	483	363	120	24.84%	1.5885E-40	snp_10092	silent_mutation	III7594691	no
IV	8374028	T	G	121	91	30	24.79%	1.1945E-10	snp_2115	silent_mutation	IV8374028	no
II	3469004	G	A	114	85	28	24.78%	5.5142E-10	snp_432	silent_mutation	II3469004	no
IV	12731951	G	A	93	70	23	24.73%	2.5244E-8	snp_9676	silent_mutation	IV12731951	no
V	16451545	A	C	95	70	23	24.73%	2.5244E-8	snp_3671	silent_mutation	V16451545	no
X	4028953	T	A	89	67	22	24.72%	5.4235E-8	snp_5437	silent_mutation	X4028953	no
I	215000	C	T	69	52	17	24.64%	2.4824E-6	snp_7886	silent_mutation	I215000	no
III	11908752	A	C	69	52	17	24.64%	2.4824E-6	snp_3747	silent_mutation	III11908752	no
X	15747914	A	T	65	49	16	24.62%	5.333E-6	snp_4889	silent_mutation	X15747914	no
II	13738523	T	C	57	43	14	24.56%	2.4613E-5	snp_5499	silent_mutation	II13738523	no
IV	7595330	T	A	114	86	28	24.56%	5.621E-10	snp_6759	non_conservative_missense_codon	IV7595330	no
V	20787933	C	+G	56	43	14	24.56%	2.9687E-5	ins_1551	silent_mutation	V20787933	no
II	3289224	A	+T	111	83	27	24.55%	1.7993E-9	ins_1112	silent_mutation	II3289224	no
I	3990687	A	G	110	80	26	24.53%	2.5944E-9	snp_713	silent_mutation	I3990687	no
I	11209989	A	C	53	40	13	24.53%	5.2873E-5	snp_4563	synonymous_codon	I11209989	no
II	13606757	G	A	57	40	13	24.53%	5.2873E-5	snp_9830	silent_mutation	II13606757	no
III	7424972	C	A	53	40	13	24.53%	5.2873E-5	snp_6176	silent_mutation	III7424972	no
V	17392616	G	A	53	40	13	24.53%	5.2873E-5	snp_7077	silent_mutation	V17392616	no
X	4026026	T	A	55	40	13	24.53%	5.2873E-5	snp_10170	silent_mutation	X4026026	no
I	7557765	A	C	49	37	12	24.49%	1.1358E-4	snp_3111	synonymous_codon	I7557765	no
II	3160034	G	A	49	37	12	24.49%	1.1358E-4	snp_5463	silent_mutation	II3160034	no
III	6200608	A	C	49	37	12	24.49%	1.1358E-4	snp_3328	conservative_missense_codon	III6200608	no
IV	6700074	C	A	49	37	12	24.49%	1.1358E-4	snp_5688	silent_mutation	IV6700074	no
IV	13360588	G	C	164	111	36	24.49%	1.2622E-12	snp_9233	silent_mutation	IV13360588	no
V	5371783	A	C	49	37	12	24.49%	1.1358E-4	snp_5115	silent_mutation	V5371783	no
V	10592660	T	C	49	37	12	24.49%	1.1358E-4	snp_8247	silent_mutation	V10592660	no
I	4046428	T	G	46	34	11	24.44%	2.4398E-4	snp_4102	silent_mutation	I4046428	no
III	7532089	T	G	45	34	11	24.44%	2.4398E-4	snp_1759	silent_mutation	III7532089	no
IV	1196015	T	G	45	34	11	24.44%	2.4398E-4	snp_3528	synonymous_codon	IV1196015	no
IV	15375106	T	C	45	34	11	24.44%	2.4398E-4	snp_8997	silent_mutation	IV15375106	no
X	12279725	C	A	46	34	11	24.44%	2.4398E-4	snp_4297	silent_mutation	X12279725	no
X	17447135	G	A	48	34	11	24.44%	2.4398E-4	snp_2950	silent_mutation	X17447135	no
III	11931945	G	-TATTC	133	99	32	24.43%	4.2576E-11	del_363	silent_mutation	III11931945	no
IV	6716228	A	T	41	31	10	24.39%	5.2405E-4	snp_2017	silent_mutation	IV6716228	no
IV	11430442	C	A	41	31	10	24.39%	5.2405E-4	snp_10225	conservative_missense_codon	IV11430442	no
IV	16580159	G	A	41	31	10	24.39%	5.2405E-4	snp_6320	silent_mutation	IV16580159	no
V	14877470	A	G	41	31	10	24.39%	5.2405E-4	snp_380	silent_mutation	V14877470	no
X	10110795	G	A	41	31	10	24.39%	5.2405E-4	snp_7304	silent_mutation	X10110795	no
II	2570666	C	-A	46	31	10	24.39%	6.2917E-4	del_828	silent_mutation	II2570666	no
X	17444147	G	A	78	59	19	24.36%	5.4789E-7	snp_1785	silent_mutation	X17444147	no
X	17702340	T	G	79	59	19	24.36%	5.4789E-7	snp_2169	silent_mutation	X17702340	no
I	7815597	T	G	37	28	9	24.32%	1.1256E-3	snp_7038	conservative_missense_codon	I7815597	no
I	9821733	T	A	186	140	45	24.32%	1.3447E-15	snp_7508	silent_mutation	I9821733	no
I	10417113	G	A	37	28	9	24.32%	1.1256E-3	snp_10210	silent_mutation	I10417113	no
II	14874293	T	G	37	28	9	24.32%	1.1256E-3	snp_5830	silent_mutation	II14874293	no
III	517593	C	G	37	28	9	24.32%	1.1256E-3	snp_7490	silent_mutation	III517593	no
III	2502059	G	C	37	28	9	24.32%	1.1256E-3	snp_9364	silent_mutation	III2502059	no
IV	3000682	A	C	37	28	9	24.32%	1.1256E-3	snp_1327	synonymous_codon	IV3000682	no
IV	6672277	T	A	37	28	9	24.32%	1.1256E-3	snp_7522	silent_mutation	IV6672277	no
IV	6672464	T	C	74	56	18	24.32%	1.177E-6	snp_485	silent_mutation	IV6672464	no
X	5449	A	T	37	28	9	24.32%	1.1256E-3	snp_9251	silent_mutation	X5449	no
X	9557225	A	C	37	28	9	24.32%	1.1256E-3	snp_4276	conservative_missense_codon	X9557225	no
III	13032280	G	+C	36	28	9	24.32%	1.2547E-3	ins_545	silent_mutation	III13032280	no
X	3208151	T	C	70	53	17	24.29%	2.5282E-6	snp_2310	silent_mutation	X3208151	no
V	1638125	T	G	104	78	25	24.27%	5.6783E-9	snp_8142	silent_mutation	V1638125	no
I	940164	T	A	34	25	8	24.24%	2.4173E-3	snp_5446	silent_mutation	I940164	no
I	6975100	A	C	33	25	8	24.24%	2.4173E-3	snp_1799	silent_mutation	I6975100	no
I	13710792	T	G	33	25	8	24.24%	2.4173E-3	snp_8769	silent_mutation	I13710792	no
II	6166885	A	G	33	25	8	24.24%	2.4173E-3	snp_8410	silent_mutation	II6166885	no
II	9823796	A	T	36	25	8	24.24%	2.4173E-3	snp_5238	silent_mutation	II9823796	no
II	12758708	G	A	33	25	8	24.24%	2.4173E-3	snp_3293	silent_mutation	II12758708	no
II	14636053	A	C	34	25	8	24.24%	2.4173E-3	snp_8293	silent_mutation	II14636053	no
III	95135	G	T	33	25	8	24.24%	2.4173E-3	snp_7674	silent_mutation	III95135	no
III	8097868	C	G	33	25	8	24.24%	2.4173E-3	snp_8754	synonymous_codon	III8097868	no
IV	10969824	A	G	33	25	8	24.24%	2.4173E-3	snp_7581	silent_mutation	IV10969824	no
X	3457809	T	G	34	25	8	24.24%	2.4173E-3	snp_6274	silent_mutation	X3457809	no
X	9439537	C	T	33	25	8	24.24%	2.4173E-3	snp_433	silent_mutation	X9439537	no
V	13647367	C	-CG	39	25	8	24.24%	2.5617E-3	del_1106	silent_mutation	V13647367	no
V	329295	A	C	62	47	15	24.19%	1.1665E-5	snp_7796	synonymous_codon	V329295	no
V	15170226	T	A	63	47	15	24.19%	1.1665E-5	snp_5056	silent_mutation	V15170226	no
I	9811778	C	G	29	22	7	24.14%	5.1909E-3	snp_2917	silent_mutation	I9811778	no
I	10416793	A	G	60	44	14	24.14%	2.5055E-5	snp_6486	silent_mutation	I10416793	no
II	429988	C	T	30	22	7	24.14%	5.1909E-3	snp_2243	silent_mutation	II429988	no
II	3922332	T	A	29	22	7	24.14%	5.1909E-3	snp_2234	silent_mutation	II3922332	no
III	7608325	A	G	29	22	7	24.14%	5.1909E-3	snp_9935	silent_mutation	III7608325	no
III	9696963	T	G	31	22	7	24.14%	5.1909E-3	snp_6481	silent_mutation	III9696963	no
IV	6710021	A	G	29	22	7	24.14%	5.1909E-3	snp_4894	silent_mutation	IV6710021	no
IV	10949754	T	C	29	22	7	24.14%	5.1909E-3	snp_4942	silent_mutation	IV10949754	no
IV	10969822	G	C	29	22	7	24.14%	5.1909E-3	snp_222	silent_mutation	IV10969822	no
V	932281	G	A	58	44	14	24.14%	2.5055E-5	snp_6979	silent_mutation	V932281	no
V	6090462	T	A	29	22	7	24.14%	5.1909E-3	snp_3569	silent_mutation	V6090462	no
V	14768226	C	G	32	22	7	24.14%	5.1909E-3	snp_6878	silent_mutation	V14768226	no
V	18958906	T	G	30	22	7	24.14%	5.1909E-3	snp_10001	silent_mutation	V18958906	no
X	1521713	A	G	30	22	7	24.14%	5.1909E-3	snp_6196	silent_mutation	X1521713	no
X	8182206	C	T	46	22	7	24.14%	5.1909E-3	snp_2366	silent_mutation	X8182206	no
X	10881618	G	T	29	22	7	24.14%	5.1909E-3	snp_3329	silent_mutation	X10881618	no
X	12279816	C	T	29	22	7	24.14%	5.1909E-3	snp_4300	silent_mutation	X12279816	no
X	17444346	C	T	29	22	7	24.14%	5.1909E-3	snp_9542	silent_mutation	X17444346	no
I	669873	A	+G	29	22	7	24.14%	5.6667E-3	ins_919	silent_mutation	I669873	no
I	969578	A	-G	31	22	7	24.14%	5.721E-3	del_682	silent_mutation	I969578	no
III	11557282	A	-C	31	22	7	24.14%	5.6667E-3	del_361	silent_mutation	III11557282	no
IV	1917018	T	-A	24	22	7	24.14%	5.3469E-3	del_19	silent_mutation	IV1917018	no
V	13647406	T	+TCGTCG	30	22	7	24.14%	5.721E-3	ins_1481	silent_mutation	V13647406	no
X	8602929	G	-A	29	22	7	24.14%	5.6667E-3	del_522	silent_mutation	X8602929	no
V	5076484	C	G	172	129	41	24.12%	2.9179E-14	snp_229	silent_mutation	V5076484	no
IV	6005672	G	A	83	63	20	24.1%	2.5971E-7	snp_7026	silent_mutation	IV6005672	no
III	883883	T	G	54	41	13	24.07%	5.3813E-5	snp_5799	conservative_missense_codon	III883883	no
IV	988781	A	C	54	41	13	24.07%	5.3813E-5	snp_9750	silent_mutation	IV988781	no
IV	6727797	C	T	54	41	13	24.07%	5.3813E-5	snp_3949	silent_mutation	IV6727797	no
IV	16723439	T	G	54	41	13	24.07%	5.3813E-5	snp_4542	synonymous_codon	IV16723439	no
V	240879	A	G	54	41	13	24.07%	5.3813E-5	snp_2681	silent_mutation	V240879	no
X	17310948	C	T	54	41	13	24.07%	5.3813E-5	snp_7982	synonymous_codon	X17310948	no
II	695760	C	T	134	101	32	24.06%	2.7904E-11	snp_4735	silent_mutation	II695760	no
III	415185	G	T	83	60	19	24.05%	5.5783E-7	snp_7413	silent_mutation	III415185	no
V	6180031	C	G	79	60	19	24.05%	5.5783E-7	snp_2863	conservative_missense_codon	V6180031	no
V	6174496	C	G	184	139	44	24.04%	2.9982E-15	snp_7876	synonymous_codon	V6174496	no
V	14756317	C	T	174	117	37	24.03%	6.2133E-13	snp_10514	silent_mutation	V14756317	no
II	13985506	C	T	311	212	67	24.01%	7.4358E-23	snp_4733	silent_mutation	II13985506	no
I	911162	T	A	25	19	6	24%	1.1145E-2	snp_3916	silent_mutation	I911162	no
I	1936247	A	G	50	38	12	24%	1.1557E-4	snp_7096	silent_mutation	I1936247	no
III	1022560	C	A	25	19	6	24%	1.1145E-2	snp_5366	silent_mutation	III1022560	no
III	1676500	T	A	26	19	6	24%	1.1145E-2	snp_6596	silent_mutation	III1676500	no
III	2497050	C	T	102	76	24	24%	1.2421E-8	snp_3358	silent_mutation	III2497050	no
III	8097858	C	T	27	19	6	24%	1.1145E-2	snp_2362	conservative_missense_codon	III8097858	no
III	9916329	T	G	26	19	6	24%	1.1145E-2	snp_2453	conservative_missense_codon	III9916329	no
III	13079527	A	C	25	19	6	24%	1.1145E-2	snp_1584	silent_mutation	III13079527	no
IV	1188210	T	C	25	19	6	24%	1.1145E-2	snp_6247	silent_mutation	IV1188210	no
IV	5457553	C	G	50	38	12	24%	1.1557E-4	snp_7028	silent_mutation	IV5457553	no
V	1571944	A	C	25	19	6	24%	1.1145E-2	snp_5440	silent_mutation	V1571944	no
V	17390135	A	C	25	19	6	24%	1.1145E-2	snp_510	silent_mutation	V17390135	no
V	18982894	T	G	25	19	6	24%	1.1145E-2	snp_9079	silent_mutation	V18982894	no
X	4740222	T	C	26	19	6	24%	1.1145E-2	snp_1768	silent_mutation	X4740222	no
I	7794859	C	+G	25	19	6	24%	1.1977E-2	ins_960	silent_mutation	I7794859	no
X	14335668	C	-A	22	19	6	24%	1.1603E-2	del_391	frameshift_variant	X14335668	no
X	16631921	C	-T	19	19	6	24%	1.1145E-2	del_648	silent_mutation	X16631921	no
III	11931873	G	A	96	73	23	23.96%	2.6678E-8	snp_9975	silent_mutation	III11931873	no
X	6288376	C	G	71	54	17	23.94%	2.5734E-6	snp_7665	silent_mutation	X6288376	no
I	10417076	A	G	46	35	11	23.91%	2.4819E-4	snp_6567	silent_mutation	I10417076	no
IV	13922552	C	A	46	35	11	23.91%	2.4819E-4	snp_8099	silent_mutation	IV13922552	no
V	14833444	A	C	46	35	11	23.91%	2.4819E-4	snp_1472	silent_mutation	V14833444	no
I	14049037	A	-GAAC	43	35	11	23.91%	2.7747E-4	del_776	silent_mutation	I14049037	no
V	5075859	T	C	67	51	16	23.88%	5.5268E-6	snp_6056	silent_mutation	V5075859	no
IV	7598177	A	C	89	67	21	23.86%	1.2307E-7	snp_312	synonymous_codon	IV7598177	no
I	11838645	C	T	21	16	5	23.81%	2.3921E-2	snp_2613	silent_mutation	I11838645	no
II	3307132	A	C	21	16	5	23.81%	2.3921E-2	snp_985	silent_mutation	II3307132	no
II	3472698	A	C	24	16	5	23.81%	2.3921E-2	snp_4481	silent_mutation	II3472698	no
II	9040349	G	C	42	32	10	23.81%	5.3293E-4	snp_3435	silent_mutation	II9040349	no
II	9476730	T	G	21	16	5	23.81%	2.3921E-2	snp_7633	silent_mutation	II9476730	no
II	11725456	A	C	42	32	10	23.81%	5.3293E-4	snp_5521	conservative_missense_codon	II11725456	no
III	346714	G	C	43	32	10	23.81%	5.3293E-4	snp_9118	silent_mutation	III346714	no
III	5356153	C	T	105	80	25	23.81%	5.8862E-9	snp_2827	silent_mutation	III5356153	no
III	10735515	T	G	21	16	5	23.81%	2.3921E-2	snp_8872	silent_mutation	III10735515	no
IV	6594564	A	C	42	32	10	23.81%	5.3293E-4	snp_8001	silent_mutation	IV6594564	no
IV	16580329	A	C	63	48	15	23.81%	1.1869E-5	snp_7325	silent_mutation	IV16580329	no
V	845552	C	G	63	48	15	23.81%	1.1869E-5	snp_9725	silent_mutation	V845552	no
V	1871981	T	G	21	16	5	23.81%	2.3921E-2	snp_6737	silent_mutation	V1871981	no
V	4328607	G	C	21	16	5	23.81%	2.3921E-2	snp_8592	non_conservative_missense_codon	V4328607	no
V	14751189	C	A	21	16	5	23.81%	2.3921E-2	snp_7442	silent_mutation	V14751189	no
V	17390784	A	T	21	16	5	23.81%	2.3921E-2	snp_8705	silent_mutation	V17390784	no
X	1119723	C	G	21	16	5	23.81%	2.3921E-2	snp_9771	silent_mutation	X1119723	no
X	4235130	A	T	21	16	5	23.81%	2.3921E-2	snp_6351	silent_mutation	X4235130	no
X	6578496	T	G	42	32	10	23.81%	5.3293E-4	snp_5647	silent_mutation	X6578496	no
X	8181854	A	G	22	16	5	23.81%	2.3921E-2	snp_8630	silent_mutation	X8181854	no
X	10363825	T	A	21	16	5	23.81%	2.3921E-2	snp_9363	silent_mutation	X10363825	no
III	12017955	C	-T	16	16	5	23.81%	2.3921E-2	del_365	silent_mutation	III12017955	no
I	10273167	C	T	227	173	54	23.79%	1.5417E-18	snp_526	conservative_missense_codon	I10273167	no
IV	15896138	A	G	59	45	14	23.73%	2.5488E-5	snp_8484	silent_mutation	IV15896138	no
X	7232549	T	C	59	45	14	23.73%	2.5488E-5	snp_3145	silent_mutation	X7232549	no
X	9188686	G	C	118	90	28	23.73%	6.0466E-10	snp_9407	silent_mutation	X9188686	no
II	5145068	A	T	354	267	83	23.71%	4.1112E-28	snp_8948	silent_mutation	II5145068	no
I	1437973	C	T	38	29	9	23.68%	1.1442E-3	snp_5911	silent_mutation	I1437973	no
I	2295580	A	T	38	29	9	23.68%	1.1442E-3	snp_8451	silent_mutation	I2295580	no
I	4717771	A	G	38	29	9	23.68%	1.1442E-3	snp_7877	silent_mutation	I4717771	no
I	11713680	G	A	38	29	9	23.68%	1.1442E-3	snp_6864	silent_mutation	I11713680	no
I	14453962	G	T	38	29	9	23.68%	1.1442E-3	snp_6687	silent_mutation	I14453962	no
II	5497479	A	C	38	29	9	23.68%	1.1442E-3	snp_1157	synonymous_codon	II5497479	no
IV	11951377	T	G	38	29	9	23.68%	1.1442E-3	snp_4054	silent_mutation	IV11951377	no
X	5444	G	T	38	29	9	23.68%	1.1442E-3	snp_1503	silent_mutation	X5444	no
X	3156465	C	G	38	29	9	23.68%	1.1442E-3	snp_8025	silent_mutation	X3156465	no
X	8602775	A	G	38	29	9	23.68%	1.1442E-3	snp_7746	silent_mutation	X8602775	no
X	11408088	C	G	38	29	9	23.68%	1.1442E-3	snp_2504	silent_mutation	X11408088	no
X	16710865	G	T	38	29	9	23.68%	1.1442E-3	snp_9105	silent_mutation	X16710865	no
I	591449	T	G	55	42	13	23.64%	5.473E-5	snp_4037	silent_mutation	I591449	no
IV	3309020	T	G	55	42	13	23.64%	5.473E-5	snp_1554	silent_mutation	IV3309020	no
X	12277129	C	T	65	42	13	23.64%	5.473E-5	snp_2321	silent_mutation	X12277129	no
I	10950271	G	T	107	81	25	23.58%	5.9895E-9	snp_5657	silent_mutation	I10950271	no
X	1636194	A	C	113	81	25	23.58%	5.9895E-9	snp_4633	silent_mutation	X1636194	no
I	2144408	G	T	20	13	4	23.53%	5.132E-2	snp_6709	silent_mutation	I2144408	no
I	2554878	T	G	17	13	4	23.53%	5.132E-2	snp_1126	silent_mutation	I2554878	no
I	3310560	G	T	18	13	4	23.53%	5.132E-2	snp_9751	silent_mutation	I3310560	no
I	3313121	T	C	34	26	8	23.53%	2.4562E-3	snp_184	silent_mutation	I3313121	no
I	5150764	T	A	17	13	4	23.53%	5.132E-2	snp_3585	silent_mutation	I5150764	no
I	12055396	A	C	17	13	4	23.53%	5.132E-2	snp_4108	silent_mutation	I12055396	no
I	12912741	T	C	17	13	4	23.53%	5.132E-2	snp_7272	silent_mutation	I12912741	no
I	13989769	T	C	17	13	4	23.53%	5.132E-2	snp_824	silent_mutation	I13989769	no
I	14791205	A	C	51	39	12	23.53%	1.1751E-4	snp_8204	conservative_missense_codon	I14791205	no
II	171175	A	C	17	13	4	23.53%	5.132E-2	snp_367	silent_mutation	II171175	no
II	699130	G	A	17	13	4	23.53%	5.132E-2	snp_6201	silent_mutation	II699130	no
II	4644776	A	G	17	13	4	23.53%	5.132E-2	snp_3500	silent_mutation	II4644776	no
II	12219758	C	A	17	13	4	23.53%	5.132E-2	snp_140	silent_mutation	II12219758	no
II	15114864	C	T	17	13	4	23.53%	5.132E-2	snp_680	silent_mutation	II15114864	no
III	1201590	C	G	17	13	4	23.53%	5.132E-2	snp_9731	non_conservative_missense_codon	III1201590	no
III	2720996	G	T	17	13	4	23.53%	5.132E-2	snp_10006	silent_mutation	III2720996	no
III	2822788	G	T	17	13	4	23.53%	5.132E-2	snp_2074	silent_mutation	III2822788	no
III	4709574	G	A	18	13	4	23.53%	5.132E-2	snp_364	silent_mutation	III4709574	no
III	7333967	G	A	19	13	4	23.53%	5.132E-2	snp_9235	silent_mutation	III7333967	no
III	11371335	C	G	34	26	8	23.53%	2.4562E-3	snp_9776	silent_mutation	III11371335	no
III	11808553	T	G	34	26	8	23.53%	2.4562E-3	snp_7139	silent_mutation	III11808553	no
IV	152047	T	A	17	13	4	23.53%	5.132E-2	snp_5591	silent_mutation	IV152047	no
IV	988797	A	G	51	39	12	23.53%	1.1751E-4	snp_1374	silent_mutation	IV988797	no
IV	1824458	C	T	18	13	4	23.53%	5.132E-2	snp_9242	silent_mutation	IV1824458	no
IV	2461111	C	T	17	13	4	23.53%	5.132E-2	snp_3672	silent_mutation	IV2461111	no
IV	4207908	A	C	17	13	4	23.53%	5.132E-2	snp_402	silent_mutation	IV4207908	no
IV	6359105	A	G	85	65	20	23.53%	2.689E-7	snp_1876	silent_mutation	IV6359105	no
IV	6700049	G	T	34	26	8	23.53%	2.4562E-3	snp_6358	silent_mutation	IV6700049	no
IV	8532638	G	T	34	26	8	23.53%	2.4562E-3	snp_4332	silent_mutation	IV8532638	no
IV	9275298	A	C	17	13	4	23.53%	5.132E-2	snp_1256	silent_mutation	IV9275298	no
IV	9410522	C	T	17	13	4	23.53%	5.132E-2	snp_1042	silent_mutation	IV9410522	no
IV	12025297	T	A	17	13	4	23.53%	5.132E-2	snp_6941	silent_mutation	IV12025297	no
IV	17325950	T	C	34	26	8	23.53%	2.4562E-3	snp_3110	silent_mutation	IV17325950	no
V	1431614	A	C	34	26	8	23.53%	2.4562E-3	snp_8898	splice_donor_variant	V1431614	no
V	6179044	C	T	17	13	4	23.53%	5.132E-2	snp_7714	synonymous_codon	V6179044	no
V	14586968	T	A	51	39	12	23.53%	1.1751E-4	snp_7120	silent_mutation	V14586968	no
V	16331717	T	A	17	13	4	23.53%	5.132E-2	snp_5623	silent_mutation	V16331717	no
V	17462807	T	G	17	13	4	23.53%	5.132E-2	snp_7828	silent_mutation	V17462807	no
V	19033865	A	C	34	26	8	23.53%	2.4562E-3	snp_5806	conservative_missense_codon	V19033865	no
V	19211713	G	T	17	13	4	23.53%	5.132E-2	snp_2394	silent_mutation	V19211713	no
V	20217863	C	G	17	13	4	23.53%	5.132E-2	snp_1760	silent_mutation	V20217863	no
X	1809654	A	C	34	26	8	23.53%	2.4562E-3	snp_4447	silent_mutation	X1809654	no
X	2427215	C	T	21	13	4	23.53%	5.132E-2	snp_10352	silent_mutation	X2427215	no
X	3106288	T	G	34	26	8	23.53%	2.4562E-3	snp_9885	silent_mutation	X3106288	no
X	4028101	T	A	17	13	4	23.53%	5.132E-2	snp_8026	silent_mutation	X4028101	no
X	4235116	A	T	17	13	4	23.53%	5.132E-2	snp_2476	silent_mutation	X4235116	no
X	15519431	T	C	17	13	4	23.53%	5.132E-2	snp_5857	silent_mutation	X15519431	no
X	16350356	A	T	17	13	4	23.53%	5.132E-2	snp_4553	silent_mutation	X16350356	no
I	7712454	A	-G	16	13	4	23.53%	5.251E-2	del_728	silent_mutation	I7712454	no
II	1241536	C	+G	33	26	8	23.53%	2.6808E-3	ins_1077	silent_mutation	II1241536	no
III	9655848	G	-T	17	13	4	23.53%	5.251E-2	del_330	silent_mutation	III9655848	no
III	10617163	C	-A	17	13	4	23.53%	5.3471E-2	del_357	silent_mutation	III10617163	no
IV	2028097	G	+A	51	39	12	23.53%	1.3705E-4	ins_34	silent_mutation	IV2028097	no
V	16331721	G	-A	17	13	4	23.53%	5.3471E-2	del_1114	silent_mutation	V16331721	no
V	20217862	A	-C	21	13	4	23.53%	5.3015E-2	del_1155	silent_mutation	V20217862	no
X	14122250	G	-A	15	13	4	23.53%	5.1948E-2	del_601	silent_mutation	X14122250	no
X	16350358	A	+TT	17	13	4	23.53%	5.3471E-2	ins_891	silent_mutation	X16350358	no
V	4333920	C	T	115	88	27	23.48%	1.3213E-9	snp_7950	silent_mutation	V4333920	no
X	15227811	T	G	362	277	85	23.48%	9.5698E-29	snp_9017	conservative_missense_codon	X15227811	no
I	14453405	G	A	98	75	23	23.47%	2.7621E-8	snp_2269	silent_mutation	I14453405	no
I	10273336	A	T	226	173	53	23.45%	3.4918E-18	snp_1324	synonymous_codon	I10273336	no
X	2056987	A	T	64	49	15	23.44%	1.2069E-5	snp_5610	silent_mutation	X2056987	no
I	6648135	A	G	47	36	11	23.4%	2.5227E-4	snp_2675	silent_mutation	I6648135	no
III	4327702	G	T	47	36	11	23.4%	2.5227E-4	snp_4284	synonymous_codon	III4327702	no
III	13032270	G	T	47	36	11	23.4%	2.5227E-4	snp_8999	silent_mutation	III13032270	no
IV	6922246	C	A	47	36	11	23.4%	2.5227E-4	snp_1958	conservative_missense_codon	IV6922246	no
V	2778626	A	C	48	36	11	23.4%	2.5227E-4	snp_386	silent_mutation	V2778626	no
V	18959234	G	A	47	36	11	23.4%	2.5227E-4	snp_1088	silent_mutation	V18959234	no
X	8342193	A	C	47	36	11	23.4%	2.5227E-4	snp_5963	conservative_missense_codon	X8342193	no
III	5356158	A	T	124	95	29	23.39%	2.9145E-10	snp_8344	silent_mutation	III5356158	no
V	1638835	A	G	237	167	51	23.39%	1.6105E-17	snp_8389	silent_mutation	V1638835	no
X	11443299	C	T	124	95	29	23.39%	2.9145E-10	snp_339	silent_mutation	X11443299	no
V	267256	C	-G	85	59	18	23.38%	1.6922E-6	del_1016	silent_mutation	V267256	no
I	1797109	T	G	30	23	7	23.33%	5.2713E-3	snp_444	silent_mutation	I1797109	no
I	14976872	G	T	30	23	7	23.33%	5.2713E-3	snp_9319	silent_mutation	I14976872	no
II	6460984	T	G	30	23	7	23.33%	5.2713E-3	snp_9147	silent_mutation	II6460984	no
III	5355898	T	A	60	46	14	23.33%	2.5912E-5	snp_2223	silent_mutation	III5355898	no
III	11139049	T	C	30	23	7	23.33%	5.2713E-3	snp_978	silent_mutation	III11139049	no
IV	3570794	A	C	30	23	7	23.33%	5.2713E-3	snp_404	silent_mutation	IV3570794	no
IV	6691230	T	C	31	23	7	23.33%	5.2713E-3	snp_3463	silent_mutation	IV6691230	no
IV	12324804	T	G	30	23	7	23.33%	5.2713E-3	snp_973	silent_mutation	IV12324804	no
IV	15853799	G	A	60	46	14	23.33%	2.5912E-5	snp_7538	silent_mutation	IV15853799	no
V	5084723	A	T	30	23	7	23.33%	5.2713E-3	snp_3629	silent_mutation	V5084723	no
V	6089149	A	G	30	23	7	23.33%	5.2713E-3	snp_7977	silent_mutation	V6089149	no
V	6089155	C	T	30	23	7	23.33%	5.2713E-3	snp_160	silent_mutation	V6089155	no
V	14768223	C	T	30	23	7	23.33%	5.2713E-3	snp_4659	silent_mutation	V14768223	no
V	19517080	A	C	30	23	7	23.33%	5.2713E-3	snp_1391	synonymous_codon	V19517080	no
X	9438333	T	A	30	23	7	23.33%	5.2713E-3	snp_2561	silent_mutation	X9438333	no
X	16589697	C	A	30	23	7	23.33%	5.2713E-3	snp_2869	silent_mutation	X16589697	no
V	10019025	C	-A	29	23	7	23.33%	5.6667E-3	del_1080	silent_mutation	V10019025	no
IV	12730784	G	A	253	194	59	23.32%	3.7494E-20	snp_1180	silent_mutation	IV12730784	no
V	5073367	T	C	103	79	24	23.3%	1.3082E-8	snp_1428	silent_mutation	V5073367	no
I	7719614	T	G	43	33	10	23.26%	5.4148E-4	snp_3313	silent_mutation	I7719614	no
I	7740725	A	G	43	33	10	23.26%	5.4148E-4	snp_10296	silent_mutation	I7740725	no
I	10417207	G	A	129	99	30	23.26%	1.3804E-10	snp_149	silent_mutation	I10417207	no
IV	5633494	A	C	43	33	10	23.26%	5.4148E-4	snp_4594	silent_mutation	IV5633494	no
V	8314193	T	G	86	66	20	23.26%	2.7342E-7	snp_4600	silent_mutation	V8314193	no
V	13508143	T	G	43	33	10	23.26%	5.4148E-4	snp_4	silent_mutation	V13508143	no
V	14588734	T	A	86	66	20	23.26%	2.7342E-7	snp_6109	silent_mutation	V14588734	no
X	9959826	G	T	43	33	10	23.26%	5.4148E-4	snp_5525	non_conservative_missense_codon	X9959826	no
IV	16788519	C	+ATTG	43	33	10	23.26%	6.1215E-4	ins_181	silent_mutation	IV16788519	no
X	2058702	A	G	100	76	23	23.23%	2.8087E-8	snp_9942	silent_mutation	X2058702	no
V	8314994	C	+A	198	152	46	23.23%	1.3646E-15	ins_1443	silent_mutation	V8314994	no
I	8753284	T	G	56	43	13	23.21%	5.5625E-5	snp_116	synonymous_codon	I8753284	no
II	696243	T	C	56	43	13	23.21%	5.5625E-5	snp_9230	silent_mutation	II696243	no
IV	13361967	G	C	183	129	39	23.21%	1.4965E-13	snp_10264	silent_mutation	IV13361967	no
X	4026024	T	A	56	43	13	23.21%	5.5625E-5	snp_8038	silent_mutation	X4026024	no
III	7434828	T	A	69	53	16	23.19%	5.7142E-6	snp_4477	silent_mutation	III7434828	no
IV	6668404	G	A	69	53	16	23.19%	5.7142E-6	snp_852	silent_mutation	IV6668404	no
IV	9765107	C	T	70	53	16	23.19%	5.7142E-6	snp_8340	silent_mutation	IV9765107	no
IV	8581714	A	G	297	219	66	23.16%	1.9068E-22	snp_351	silent_mutation	IV8581714	no
V	1638842	G	T	229	176	53	23.14%	3.6763E-18	snp_8269	silent_mutation	V1638842	no
X	4028433	A	C	147	113	34	23.13%	6.716E-12	snp_9128	silent_mutation	X4028433	no
I	2499637	G	A	26	20	6	23.08%	1.1309E-2	snp_8157	silent_mutation	I2499637	no
I	4112492	T	G	39	30	9	23.08%	1.162E-3	snp_9846	silent_mutation	I4112492	no
I	4403570	T	G	39	30	9	23.08%	1.162E-3	snp_6444	synonymous_codon	I4403570	no
I	4573446	A	G	117	90	27	23.08%	1.3663E-9	snp_6047	silent_mutation	I4573446	no
I	5975256	A	T	105	80	24	23.08%	1.33E-8	snp_8835	silent_mutation	I5975256	no
I	10950857	A	G	27	20	6	23.08%	1.1309E-2	snp_3638	silent_mutation	I10950857	no
I	11658357	A	C	39	30	9	23.08%	1.162E-3	snp_2060	silent_mutation	I11658357	no
II	765878	T	C	26	20	6	23.08%	1.1309E-2	snp_9070	silent_mutation	II765878	no
II	12650730	C	T	29	20	6	23.08%	1.1309E-2	snp_5550	silent_mutation	II12650730	no
III	2949519	A	C	28	20	6	23.08%	1.1309E-2	snp_3331	silent_mutation	III2949519	no
III	3573772	T	G	39	30	9	23.08%	1.162E-3	snp_428	silent_mutation	III3573772	no
III	3873537	G	C	65	50	15	23.08%	1.2266E-5	snp_8166	silent_mutation	III3873537	no
III	4135477	G	A	27	20	6	23.08%	1.1309E-2	snp_4933	silent_mutation	III4135477	no
III	6029601	T	G	39	30	9	23.08%	1.162E-3	snp_9414	conservative_missense_codon	III6029601	no
III	10370795	T	G	27	20	6	23.08%	1.1309E-2	snp_10298	non_conservative_missense_codon	III10370795	no
III	12802211	T	G	26	20	6	23.08%	1.1309E-2	snp_845	silent_mutation	III12802211	no
III	12903248	T	C	26	20	6	23.08%	1.1309E-2	snp_6212	silent_mutation	III12903248	no
III	13741193	T	A	78	60	18	23.08%	1.2601E-6	snp_10386	silent_mutation	III13741193	no
IV	1781762	A	G	39	30	9	23.08%	1.162E-3	snp_72	silent_mutation	IV1781762	no
IV	5794578	T	G	28	20	6	23.08%	1.1309E-2	snp_8609	silent_mutation	IV5794578	no
IV	6715208	A	T	52	40	12	23.08%	1.1939E-4	snp_5306	silent_mutation	IV6715208	no
IV	14525906	G	A	27	20	6	23.08%	1.1309E-2	snp_5497	silent_mutation	IV14525906	no
IV	15188968	G	A	26	20	6	23.08%	1.1309E-2	snp_8980	silent_mutation	IV15188968	no
IV	15189348	A	G	26	20	6	23.08%	1.1309E-2	snp_4529	silent_mutation	IV15189348	no
V	1568287	A	G	39	30	9	23.08%	1.162E-3	snp_7307	silent_mutation	V1568287	no
V	14586424	C	T	52	40	12	23.08%	1.1939E-4	snp_6738	silent_mutation	V14586424	no
V	16758673	C	T	26	20	6	23.08%	1.1309E-2	snp_9286	silent_mutation	V16758673	no
X	5054144	A	C	39	30	9	23.08%	1.162E-3	snp_2607	silent_mutation	X5054144	no
X	11441568	T	C	117	90	27	23.08%	1.3663E-9	snp_9002	silent_mutation	X11441568	no
X	12279045	A	C	39	30	9	23.08%	1.162E-3	snp_10223	silent_mutation	X12279045	no
X	12404895	T	G	52	40	12	23.08%	1.1939E-4	snp_520	silent_mutation	X12404895	no
X	17446456	G	A	52	40	12	23.08%	1.1939E-4	snp_5344	silent_mutation	X17446456	no
II	401190	C	-A	26	20	6	23.08%	1.2087E-2	del_805	silent_mutation	II401190	no
V	1274238	G	-A	68	50	15	23.08%	1.4812E-5	del_1025	silent_mutation	V1274238	no
X	12090266	C	-G	26	20	6	23.08%	1.186E-2	del_562	silent_mutation	X12090266	no
V	6174193	A	G	180	137	41	23.03%	3.3566E-14	snp_4963	synonymous_codon	V6174193	no
II	6508383	T	G	387	298	89	23%	5.2533E-30	snp_8772	silent_mutation	II6508383	no
IV	7595424	C	T	100	77	23	23%	2.8551E-8	snp_4871	non_conservative_missense_codon	IV7595424	no
V	6175468	A	C	214	164	49	23%	7.8137E-17	snp_1311	conservative_missense_codon	V6175468	no
X	14389121	T	C	74	57	17	22.97%	2.7049E-6	snp_8202	silent_mutation	X14389121	no
V	6182736	A	T	244	188	56	22.95%	3.9054E-19	snp_3117	conservative_missense_codon	V6182736	no
II	3743497	T	G	48	37	11	22.92%	2.5621E-4	snp_6136	conservative_missense_codon	II3743497	no
II	12844950	T	C	48	37	11	22.92%	2.5621E-4	snp_10381	silent_mutation	II12844950	no
III	11455512	A	C	48	37	11	22.92%	2.5621E-4	snp_2025	silent_mutation	III11455512	no
IV	11667632	T	G	48	37	11	22.92%	2.5621E-4	snp_4376	non_conservative_missense_codon	IV11667632	no
V	4415652	A	C	48	37	11	22.92%	2.5621E-4	snp_8262	silent_mutation	V4415652	no
X	822123	T	G	49	37	11	22.92%	2.5621E-4	snp_6934	conservative_missense_codon	X822123	no
X	4844186	T	G	48	37	11	22.92%	2.5621E-4	snp_7233	synonymous_codon	X4844186	no
X	11785686	T	A	1101	844	251	22.92%	3.5551E-81	snp_2573	silent_mutation	X11785686	no
X	17444044	C	T	48	37	11	22.92%	2.5621E-4	snp_1247	silent_mutation	X17444044	no
III	11005308	T	C	227	175	52	22.91%	8.1615E-18	snp_126	silent_mutation	III11005308	no
IV	13361143	T	A	327	249	74	22.91%	4.6683E-25	snp_10297	silent_mutation	IV13361143	no
IV	12891722	A	C	131	101	30	22.9%	1.4268E-10	snp_1263	silent_mutation	IV12891722	no
V	6174207	G	T	118	91	27	22.88%	1.3887E-9	snp_2393	conservative_missense_codon	V6174207	no
I	11630556	A	C	35	27	8	22.86%	2.4931E-3	snp_2842	silent_mutation	I11630556	no
II	113631	G	C	35	27	8	22.86%	2.4931E-3	snp_3856	non_conservative_missense_codon	II113631	no
II	302868	T	G	36	27	8	22.86%	2.4931E-3	snp_1530	synonymous_codon	II302868	no
II	12215167	A	C	36	27	8	22.86%	2.4931E-3	snp_6842	silent_mutation	II12215167	no
II	15240860	C	T	35	27	8	22.86%	2.4931E-3	snp_199	silent_mutation	II15240860	no
II	15240866	A	G	35	27	8	22.86%	2.4931E-3	snp_6340	silent_mutation	II15240866	no
IV	1725639	T	C	70	54	16	22.86%	5.8055E-6	snp_7941	silent_mutation	IV1725639	no
IV	6687701	G	A	35	27	8	22.86%	2.4931E-3	snp_6636	silent_mutation	IV6687701	no
IV	8566476	G	T	140	108	32	22.86%	3.1468E-11	snp_3749	silent_mutation	IV8566476	no
V	5468234	T	C	70	54	16	22.86%	5.8055E-6	snp_2556	silent_mutation	V5468234	no
V	6712450	T	G	35	27	8	22.86%	2.4931E-3	snp_7552	silent_mutation	V6712450	no
V	16593494	T	A	36	27	8	22.86%	2.4931E-3	snp_10079	silent_mutation	V16593494	no
X	1606269	T	G	37	27	8	22.86%	2.4931E-3	snp_8578	silent_mutation	X1606269	no
X	4704917	A	C	35	27	8	22.86%	2.4931E-3	snp_9266	non_conservative_missense_codon	X4704917	no
X	9550543	C	A	35	27	8	22.86%	2.4931E-3	snp_609	silent_mutation	X9550543	no
II	3834855	T	+AAGATATAG	70	54	16	22.86%	7.079E-6	ins_1065	inframe_variant	II3834855	no
IV	14307747	T	-GA	36	27	8	22.86%	2.7329E-3	del_139	silent_mutation	IV14307747	no
III	3897584	C	T	127	98	29	22.83%	3.0628E-10	snp_28	silent_mutation	III3897584	no
IV	9048124	C	-AG	185	142	42	22.83%	2.7815E-14	del_92	silent_mutation	IV9048124	no
I	231782	T	G	57	44	13	22.81%	5.6497E-5	snp_1624	synonymous_codon	I231782	no
II	3161272	G	T	57	44	13	22.81%	5.6497E-5	snp_8318	silent_mutation	II3161272	no
II	7123690	A	G	57	44	13	22.81%	5.6497E-5	snp_5024	synonymous_codon	II7123690	no
III	7417235	G	C	343	264	78	22.81%	2.309E-26	snp_4346	silent_mutation	III7417235	no
V	16552370	C	T	58	44	13	22.81%	5.6497E-5	snp_7445	silent_mutation	V16552370	no
V	17394374	A	G	57	44	13	22.81%	5.6497E-5	snp_2546	silent_mutation	V17394374	no
X	13683389	A	C	57	44	13	22.81%	5.6497E-5	snp_1164	silent_mutation	X13683389	no
III	7425010	T	C	79	61	18	22.78%	1.2803E-6	snp_2868	silent_mutation	III7425010	no
IV	8575269	G	A	182	139	41	22.78%	3.4685E-14	snp_3263	silent_mutation	IV8575269	no
III	7416593	G	A	392	302	89	22.76%	5.6143E-30	snp_56	silent_mutation	III7416593	no
III	7596452	T	A	300	231	68	22.74%	4.571E-23	snp_7856	silent_mutation	III7596452	no
I	2515852	G	A	23	17	5	22.73%	2.4248E-2	snp_7494	silent_mutation	I2515852	no
I	6898713	C	T	22	17	5	22.73%	2.4248E-2	snp_1732	silent_mutation	I6898713	no
I	10271840	G	T	220	170	50	22.73%	3.8234E-17	snp_8282	conservative_missense_codon	I10271840	no
I	14251290	T	G	44	34	10	22.73%	5.4972E-4	snp_7268	synonymous_codon	I14251290	no
II	697425	T	C	22	17	5	22.73%	2.4248E-2	snp_9463	silent_mutation	II697425	no
II	1798940	A	C	22	17	5	22.73%	2.4248E-2	snp_2862	silent_mutation	II1798940	no
II	3920263	T	A	44	34	10	22.73%	5.4972E-4	snp_705	silent_mutation	II3920263	no
II	4101397	A	C	22	17	5	22.73%	2.4248E-2	snp_3582	silent_mutation	II4101397	no
II	7883528	A	G	22	17	5	22.73%	2.4248E-2	snp_3059	silent_mutation	II7883528	no
II	13738704	G	C	44	34	10	22.73%	5.4972E-4	snp_7086	silent_mutation	II13738704	no
II	13933230	G	T	22	17	5	22.73%	2.4248E-2	snp_9638	silent_mutation	II13933230	no
III	207598	A	G	23	17	5	22.73%	2.4248E-2	snp_4468	silent_mutation	III207598	no
III	3024737	A	C	22	17	5	22.73%	2.4248E-2	snp_8446	silent_mutation	III3024737	no
III	11200109	G	T	22	17	5	22.73%	2.4248E-2	snp_1572	silent_mutation	III11200109	no
IV	988814	A	T	44	34	10	22.73%	5.4972E-4	snp_9326	silent_mutation	IV988814	no
IV	3298586	G	C	26	17	5	22.73%	2.4248E-2	snp_2515	silent_mutation	IV3298586	no
IV	6689799	G	A	22	17	5	22.73%	2.4248E-2	snp_1537	silent_mutation	IV6689799	no
IV	7770727	C	G	23	17	5	22.73%	2.4248E-2	snp_5859	silent_mutation	IV7770727	no
IV	8913739	G	C	22	17	5	22.73%	2.4248E-2	snp_2912	synonymous_codon	IV8913739	no
IV	16346476	T	G	22	17	5	22.73%	2.4248E-2	snp_4636	silent_mutation	IV16346476	no
V	2073235	T	C	44	34	10	22.73%	5.4972E-4	snp_919	silent_mutation	V2073235	no
V	5488653	A	G	22	17	5	22.73%	2.4248E-2	snp_2824	synonymous_codon	V5488653	no
V	6171760	C	G	44	34	10	22.73%	5.4972E-4	snp_8286	synonymous_codon	V6171760	no
V	6942909	T	A	22	17	5	22.73%	2.4248E-2	snp_1255	silent_mutation	V6942909	no
V	16598649	A	G	22	17	5	22.73%	2.4248E-2	snp_2936	silent_mutation	V16598649	no
V	20430242	T	G	22	17	5	22.73%	2.4248E-2	snp_3089	silent_mutation	V20430242	no
V	20430243	C	A	22	17	5	22.73%	2.4248E-2	snp_490	silent_mutation	V20430243	no
X	1885609	C	T	132	102	30	22.73%	1.4499E-10	snp_3623	silent_mutation	X1885609	no
X	1887499	A	T	22	17	5	22.73%	2.4248E-2	snp_1028	silent_mutation	X1887499	no
X	1887514	A	C	22	17	5	22.73%	2.4248E-2	snp_4243	silent_mutation	X1887514	no
X	2449842	A	G	29	17	5	22.73%	2.4248E-2	snp_8182	silent_mutation	X2449842	no
X	3812363	T	C	66	51	15	22.73%	1.2459E-5	snp_110	synonymous_codon	X3812363	no
X	7119475	C	A	22	17	5	22.73%	2.4248E-2	snp_4510	silent_mutation	X7119475	no
X	7207942	A	C	22	17	5	22.73%	2.4248E-2	snp_9137	silent_mutation	X7207942	no
X	11159474	A	C	22	17	5	22.73%	2.4248E-2	snp_3163	silent_mutation	X11159474	no
II	13434766	A	-ATG	22	17	5	22.73%	2.5527E-2	del_972	silent_mutation	II13434766	no
III	12965033	C	-A	22	17	5	22.73%	2.5527E-2	del_372	silent_mutation	III12965033	no
V	16519597	C	-T	66	51	15	22.73%	1.4959E-5	del_1115	silent_mutation	V16519597	no
X	4030061	A	-T	21	17	5	22.73%	2.531E-2	del_465	silent_mutation	X4030061	no
X	5042443	T	+G	22	17	5	22.73%	2.5527E-2	ins_689	silent_mutation	X5042443	no
X	4050801	A	C	185	143	42	22.7%	1.6421E-14	snp_6977	silent_mutation	X4050801	no
I	3765581	A	T	100	75	22	22.68%	6.2266E-8	snp_2496	silent_mutation	I3765581	no
I	4544052	C	A	57	41	12	22.64%	1.2122E-4	snp_1874	silent_mutation	I4544052	no
IV	9045802	A	T	53	41	12	22.64%	1.2122E-4	snp_9896	silent_mutation	IV9045802	no
IV	11931644	G	T	53	41	12	22.64%	1.2122E-4	snp_5129	silent_mutation	IV11931644	no
X	1884299	G	A	84	65	19	22.62%	6.0591E-7	snp_246	silent_mutation	X1884299	no
X	4027696	C	+A	230	178	52	22.61%	1.663E-17	ins_662	silent_mutation	X4027696	no
I	1656601	T	G	31	24	7	22.58%	5.3469E-3	snp_7914	non_conservative_missense_codon	I1656601	no
II	629014	A	G	98	72	21	22.58%	1.3363E-7	snp_5006	silent_mutation	II629014	no
II	1035698	A	G	32	24	7	22.58%	5.3469E-3	snp_2089	silent_mutation	II1035698	no
II	4729575	T	G	31	24	7	22.58%	5.3469E-3	snp_1703	silent_mutation	II4729575	no
IV	1732941	T	C	31	24	7	22.58%	5.3469E-3	snp_1408	silent_mutation	IV1732941	no
IV	6716256	A	G	31	24	7	22.58%	5.3469E-3	snp_1629	silent_mutation	IV6716256	no
V	5586397	C	G	31	24	7	22.58%	5.3469E-3	snp_7995	synonymous_codon	V5586397	no
V	12503536	A	C	31	24	7	22.58%	5.3469E-3	snp_4157	silent_mutation	V12503536	no
X	3208225	G	A	62	48	14	22.58%	2.6732E-5	snp_1691	silent_mutation	X3208225	no
X	4026949	T	A	31	24	7	22.58%	5.3469E-3	snp_1982	silent_mutation	X4026949	no
X	4026951	T	A	31	24	7	22.58%	5.3469E-3	snp_9180	silent_mutation	X4026951	no
III	6138418	A	-G	29	24	7	22.58%	5.6667E-3	del_246	silent_mutation	III6138418	no
X	12277127	A	+T	75	48	14	22.58%	3.0353E-5	ins_828	silent_mutation	X12277127	no
V	7990039	C	T	258	199	58	22.57%	9.1936E-20	snp_2123	silent_mutation	V7990039	no
II	14339026	T	C	798	618	180	22.56%	7.2781E-60	snp_6999	silent_mutation	II14339026	no
I	12753329	A	T	71	55	16	22.54%	5.8954E-6	snp_660	silent_mutation	I12753329	no
II	4643362	A	T	142	110	32	22.54%	3.2487E-11	snp_496	silent_mutation	II4643362	no
II	12776070	A	C	72	55	16	22.54%	5.8954E-6	snp_2804	silent_mutation	II12776070	no
III	2496785	G	T	71	55	16	22.54%	5.8954E-6	snp_7661	silent_mutation	III2496785	no
III	5355742	A	T	245	189	55	22.54%	8.9472E-19	snp_7341	silent_mutation	III5355742	no
V	7920760	T	C	213	165	48	22.54%	1.7901E-16	snp_571	silent_mutation	V7920760	no
V	15170200	G	A	71	55	16	22.54%	5.8954E-6	snp_3433	silent_mutation	V15170200	no
I	7182734	A	C	40	31	9	22.5%	1.1791E-3	snp_2481	silent_mutation	I7182734	no
II	13718531	A	G	40	31	9	22.5%	1.1791E-3	snp_8869	conservative_missense_codon	II13718531	no
III	1482662	T	C	40	31	9	22.5%	1.1791E-3	snp_9671	silent_mutation	III1482662	no
III	10225840	G	A	40	31	9	22.5%	1.1791E-3	snp_1161	silent_mutation	III10225840	no
III	12073865	A	C	40	31	9	22.5%	1.1791E-3	snp_1415	silent_mutation	III12073865	no
IV	1284587	T	C	40	31	9	22.5%	1.1791E-3	snp_7237	silent_mutation	IV1284587	no
V	2777740	C	A	40	31	9	22.5%	1.1791E-3	snp_5063	silent_mutation	V2777740	no
V	3275215	C	G	40	31	9	22.5%	1.1791E-3	snp_10218	silent_mutation	V3275215	no
V	5866994	T	G	40	31	9	22.5%	1.1791E-3	snp_8713	silent_mutation	V5866994	no
V	12864402	T	C	40	31	9	22.5%	1.1791E-3	snp_6639	silent_mutation	V12864402	no
X	1427732	A	C	40	31	9	22.5%	1.1791E-3	snp_8910	silent_mutation	X1427732	no
X	1885012	T	C	40	31	9	22.5%	1.1791E-3	snp_9794	silent_mutation	X1885012	no
X	4703383	T	C	40	31	9	22.5%	1.1791E-3	snp_3447	conservative_missense_codon	X4703383	no
X	15083408	T	G	41	31	9	22.5%	1.1791E-3	snp_7417	conservative_missense_codon	X15083408	no
II	12989301	C	-A	39	31	9	22.5%	1.2408E-3	del_969	silent_mutation	II12989301	no
V	6178185	T	C	129	100	29	22.48%	3.1612E-10	snp_1854	conservative_missense_codon	V6178185	no
II	5763347	A	C	49	38	11	22.45%	2.6004E-4	snp_1172	silent_mutation	II5763347	no
III	6380898	A	C	49	38	11	22.45%	2.6004E-4	snp_3157	conservative_missense_codon	III6380898	no
X	4053559	T	C	49	38	11	22.45%	2.6004E-4	snp_9	silent_mutation	X4053559	no
X	10363062	G	T	98	76	22	22.45%	6.3237E-8	snp_675	silent_mutation	X10363062	no
I	10276229	G	T	156	121	35	22.44%	3.3912E-12	snp_9450	conservative_missense_codon	I10276229	no
X	11785685	A	T	1067	816	236	22.43%	4.181E-76	snp_5097	silent_mutation	X11785685	no
I	516653	A	C	58	45	13	22.41%	5.7349E-5	snp_2260	silent_mutation	I516653	no
III	440998	A	C	58	45	13	22.41%	5.7349E-5	snp_3917	silent_mutation	III440998	no
X	17218349	T	C	58	45	13	22.41%	5.7349E-5	snp_2054	silent_mutation	X17218349	no
III	7445654	A	G	405	312	90	22.39%	2.9278E-30	snp_8019	silent_mutation	III7445654	no
X	2056989	A	T	67	52	15	22.39%	1.2648E-5	snp_5745	silent_mutation	X2056989	no
I	10131691	T	A	228	177	51	22.37%	1.8984E-17	snp_6926	silent_mutation	I10131691	no
X	1638534	A	C	76	59	17	22.37%	2.7894E-6	snp_3282	silent_mutation	X1638534	no
X	4026681	C	A	152	118	34	22.37%	7.2773E-12	snp_7403	silent_mutation	X4026681	no
X	9187979	G	C	339	236	68	22.37%	4.9521E-23	snp_1079	silent_mutation	X9187979	no
X	10367759	T	G	77	59	17	22.37%	2.7894E-6	snp_2657	silent_mutation	X10367759	no
V	6172480	C	G	179	139	40	22.35%	7.807E-14	snp_1101	synonymous_codon	V6172480	no
V	6180382	C	G	284	205	59	22.35%	4.4917E-20	snp_2473	conservative_missense_codon	V6180382	no
IV	9045852	A	T	94	73	21	22.34%	1.3568E-7	snp_7964	silent_mutation	IV9045852	no
X	4027700	A	-T	181	181	52	22.32%	8.9851E-18	del_458	silent_mutation	X4027700	no
V	9429587	A	G	122	94	27	22.31%	1.4556E-9	snp_6694	silent_mutation	V9429587	no
V	6177068	G	C	148	115	33	22.3%	1.5616E-11	snp_7804	conservative_missense_codon	V6177068	no
III	8863605	G	A	378	293	84	22.28%	2.8162E-28	snp_8922	silent_mutation	III8863605	no
I	10131693	T	A	229	178	51	22.27%	1.9281E-17	snp_7039	silent_mutation	I10131693	no
V	14756917	C	T	337	262	75	22.26%	2.5542E-25	snp_8575	silent_mutation	V14756917	no
IV	12318873	T	-CA	652	447	128	22.26%	6.1197E-42	del_114	silent_mutation	IV12318873	no
I	34726	A	C	63	49	14	22.22%	2.713E-5	snp_2222	silent_mutation	I34726	no
I	59774	A	G	36	28	8	22.22%	2.5282E-3	snp_3381	non_conservative_missense_codon	I59774	no
I	238005	T	A	36	28	8	22.22%	2.5282E-3	snp_3015	silent_mutation	I238005	no
I	2211660	T	C	20	14	4	22.22%	5.1948E-2	snp_2988	silent_mutation	I2211660	no
I	3485279	C	G	27	21	6	22.22%	1.1461E-2	snp_1970	silent_mutation	I3485279	no
I	5975916	T	C	36	28	8	22.22%	2.5282E-3	snp_9877	silent_mutation	I5975916	no
I	6648216	T	C	45	35	10	22.22%	5.5766E-4	snp_1184	silent_mutation	I6648216	no
I	7173094	C	A	18	14	4	22.22%	5.1948E-2	snp_4362	silent_mutation	I7173094	no
I	7173097	A	G	18	14	4	22.22%	5.1948E-2	snp_10124	silent_mutation	I7173097	no
I	7720142	C	A	45	35	10	22.22%	5.5766E-4	snp_7622	silent_mutation	I7720142	no
I	10218286	A	T	173	133	38	22.22%	3.5946E-13	snp_1985	silent_mutation	I10218286	no
I	14454000	G	A	27	21	6	22.22%	1.1461E-2	snp_7440	silent_mutation	I14454000	no
II	671512	A	G	18	14	4	22.22%	5.1948E-2	snp_10171	silent_mutation	II671512	no
II	1478589	T	A	18	14	4	22.22%	5.1948E-2	snp_111	silent_mutation	II1478589	no
II	2092133	A	G	46	35	10	22.22%	5.5766E-4	snp_4426	silent_mutation	II2092133	no
II	2712734	T	G	27	21	6	22.22%	1.1461E-2	snp_4836	silent_mutation	II2712734	no
II	6166878	G	T	36	28	8	22.22%	2.5282E-3	snp_10432	silent_mutation	II6166878	no
II	6296636	C	T	18	14	4	22.22%	5.1948E-2	snp_3637	silent_mutation	II6296636	no
II	6334728	G	T	18	14	4	22.22%	5.1948E-2	snp_7939	silent_mutation	II6334728	no
II	9632101	G	A	27	21	6	22.22%	1.1461E-2	snp_2483	silent_mutation	II9632101	no
II	9632380	G	A	27	21	6	22.22%	1.1461E-2	snp_10527	silent_mutation	II9632380	no
II	12525698	C	G	30	21	6	22.22%	1.1461E-2	snp_2940	silent_mutation	II12525698	no
II	13738470	G	A	45	35	10	22.22%	5.5766E-4	snp_4372	silent_mutation	II13738470	no
II	14019512	G	A	54	42	12	22.22%	1.23E-4	snp_3609	silent_mutation	II14019512	no
III	639634	A	G	45	35	10	22.22%	5.5766E-4	snp_109	silent_mutation	III639634	no
III	2035587	C	A	36	28	8	22.22%	2.5282E-3	snp_73	silent_mutation	III2035587	no
III	3034643	T	G	18	14	4	22.22%	5.1948E-2	snp_9104	silent_mutation	III3034643	no
III	9962236	T	C	18	14	4	22.22%	5.1948E-2	snp_945	silent_mutation	III9962236	no
III	10074724	G	T	54	42	12	22.22%	1.23E-4	snp_7642	non_conservative_missense_codon	III10074724	no
III	10367873	T	C	36	28	8	22.22%	2.5282E-3	snp_5713	silent_mutation	III10367873	no
III	11458813	T	C	18	14	4	22.22%	5.1948E-2	snp_7827	silent_mutation	III11458813	no
III	11694272	C	A	27	21	6	22.22%	1.1461E-2	snp_5978	silent_mutation	III11694272	no
III	11836831	A	G	18	14	4	22.22%	5.1948E-2	snp_2172	silent_mutation	III11836831	no
III	13203229	G	C	18	14	4	22.22%	5.1948E-2	snp_7556	silent_mutation	III13203229	no
IV	1637324	A	C	27	21	6	22.22%	1.1461E-2	snp_5023	conservative_missense_codon	IV1637324	no
IV	1906755	A	C	18	14	4	22.22%	5.1948E-2	snp_5264	silent_mutation	IV1906755	no
IV	2365822	T	G	18	14	4	22.22%	5.1948E-2	snp_2153	silent_mutation	IV2365822	no
IV	3106919	T	A	18	14	4	22.22%	5.1948E-2	snp_1805	silent_mutation	IV3106919	no
IV	3266357	T	A	27	21	6	22.22%	1.1461E-2	snp_3884	silent_mutation	IV3266357	no
IV	3940700	T	A	36	28	8	22.22%	2.5282E-3	snp_10022	synonymous_codon	IV3940700	no
IV	3946004	A	G	23	14	4	22.22%	5.1948E-2	snp_8671	silent_mutation	IV3946004	no
IV	5354136	A	C	45	35	10	22.22%	5.5766E-4	snp_3711	silent_mutation	IV5354136	no
IV	6360957	A	G	81	63	18	22.22%	1.3198E-6	snp_9989	silent_mutation	IV6360957	no
IV	6722358	T	C	19	14	4	22.22%	5.1948E-2	snp_4058	silent_mutation	IV6722358	no
IV	9275292	A	C	18	14	4	22.22%	5.1948E-2	snp_4060	silent_mutation	IV9275292	no
IV	12322032	C	A	27	21	6	22.22%	1.1461E-2	snp_9492	silent_mutation	IV12322032	no
IV	12732627	G	A	18	14	4	22.22%	5.1948E-2	snp_9479	silent_mutation	IV12732627	no
IV	12891734	T	C	108	84	24	22.22%	1.416E-8	snp_4704	silent_mutation	IV12891734	no
IV	13462695	A	C	45	35	10	22.22%	5.5766E-4	snp_9944	silent_mutation	IV13462695	no
IV	14621485	A	T	36	28	8	22.22%	2.5282E-3	snp_8591	silent_mutation	IV14621485	no
V	266099	C	T	99	77	22	22.22%	6.42E-8	snp_590	silent_mutation	V266099	no
V	3362391	T	A	18	14	4	22.22%	5.1948E-2	snp_8323	silent_mutation	V3362391	no
V	5009303	C	A	18	14	4	22.22%	5.1948E-2	snp_2673	silent_mutation	V5009303	no
V	5074977	C	G	45	35	10	22.22%	5.5766E-4	snp_1813	silent_mutation	V5074977	no
V	6177484	C	T	45	35	10	22.22%	5.5766E-4	snp_9778	synonymous_codon	V6177484	no
V	7992933	T	C	63	49	14	22.22%	2.713E-5	snp_5992	silent_mutation	V7992933	no
V	10449569	T	A	28	21	6	22.22%	1.1461E-2	snp_9770	silent_mutation	V10449569	no
V	14207017	A	C	18	14	4	22.22%	5.1948E-2	snp_3429	silent_mutation	V14207017	no
V	14751176	A	G	27	21	6	22.22%	1.1461E-2	snp_5011	silent_mutation	V14751176	no
V	15321604	T	C	18	14	4	22.22%	5.1948E-2	snp_8611	silent_mutation	V15321604	no
V	15385507	T	C	18	14	4	22.22%	5.1948E-2	snp_9947	silent_mutation	V15385507	no
V	15485846	T	C	27	21	6	22.22%	1.1461E-2	snp_8884	silent_mutation	V15485846	no
V	15807371	G	A	18	14	4	22.22%	5.1948E-2	snp_9600	silent_mutation	V15807371	no
V	15878645	T	A	28	21	6	22.22%	1.1461E-2	snp_7044	silent_mutation	V15878645	no
V	16877165	G	A	27	21	6	22.22%	1.1461E-2	snp_6153	silent_mutation	V16877165	no
V	17391445	T	A	18	14	4	22.22%	5.1948E-2	snp_7933	silent_mutation	V17391445	no
V	17737441	A	G	54	42	12	22.22%	1.23E-4	snp_2107	silent_mutation	V17737441	no
V	18596363	T	A	28	21	6	22.22%	1.1461E-2	snp_1743	silent_mutation	V18596363	no
V	18882713	C	A	18	14	4	22.22%	5.1948E-2	snp_6666	silent_mutation	V18882713	no
V	19178164	T	C	18	14	4	22.22%	5.1948E-2	snp_7346	silent_mutation	V19178164	no
V	19966376	A	G	18	14	4	22.22%	5.1948E-2	snp_9261	silent_mutation	V19966376	no
V	20332017	A	G	36	28	8	22.22%	2.5282E-3	snp_8544	silent_mutation	V20332017	no
V	20588787	A	C	36	28	8	22.22%	2.5282E-3	snp_8781	silent_mutation	V20588787	no
X	476935	T	G	36	28	8	22.22%	2.5282E-3	snp_7789	synonymous_codon	X476935	no
X	1531577	A	C	18	14	4	22.22%	5.1948E-2	snp_8057	silent_mutation	X1531577	no
X	1645692	G	T	19	14	4	22.22%	5.1948E-2	snp_5294	silent_mutation	X1645692	no
X	1887244	T	C	18	14	4	22.22%	5.1948E-2	snp_5380	silent_mutation	X1887244	no
X	2439559	T	G	18	14	4	22.22%	5.1948E-2	snp_7606	silent_mutation	X2439559	no
X	5283309	G	A	18	14	4	22.22%	5.1948E-2	snp_8255	silent_mutation	X5283309	no
X	5814179	T	C	18	14	4	22.22%	5.1948E-2	snp_6610	silent_mutation	X5814179	no
X	7273451	T	C	36	28	8	22.22%	2.5282E-3	snp_7160	synonymous_codon	X7273451	no
X	8400316	A	G	18	14	4	22.22%	5.1948E-2	snp_1543	silent_mutation	X8400316	no
X	12279824	C	T	45	35	10	22.22%	5.5766E-4	snp_4062	silent_mutation	X12279824	no
X	12722769	T	A	20	14	4	22.22%	5.1948E-2	snp_5919	silent_mutation	X12722769	no
X	12958186	A	C	36	28	8	22.22%	2.5282E-3	snp_8005	silent_mutation	X12958186	no
II	5042398	T	-GC	14	14	4	22.22%	5.1948E-2	del_854	silent_mutation	II5042398	no
III	12560360	C	-A	16	14	4	22.22%	5.3015E-2	del_369	silent_mutation	III12560360	no
IV	14730088	T	-G	18	14	4	22.22%	5.3471E-2	del_142	silent_mutation	IV14730088	no
V	4179663	A	-CCC	24	14	4	22.22%	5.461E-2	del_1042	silent_mutation	V4179663	no
X	2449841	G	-A	28	28	8	22.22%	2.5282E-3	del_433	silent_mutation	X2449841	no
X	3064041	G	-T	14	14	4	22.22%	5.1948E-2	del_445	silent_mutation	X3064041	no
X	6928900	G	-A	14	14	4	22.22%	5.1948E-2	del_493	silent_mutation	X6928900	no
X	16047482	G	-T	24	21	6	22.22%	1.1603E-2	del_634	silent_mutation	X16047482	no
X	17402664	T	-G	27	21	6	22.22%	1.2087E-2	del_657	silent_mutation	X17402664	no
X	3631688	T	C	458	354	101	22.2%	7.5798E-34	snp_2934	silent_mutation	X3631688	no
X	14908699	A	G	345	242	69	22.19%	2.418E-23	snp_8415	silent_mutation	X14908699	no
III	8335716	G	A	150	116	33	22.15%	1.5855E-11	snp_6810	silent_mutation	III8335716	no
X	4038755	T	A	99	74	21	22.11%	1.3772E-7	snp_7045	silent_mutation	X4038755	no
II	10336188	T	A	633	490	139	22.1%	2.6705E-46	snp_5728	silent_mutation	II10336188	no
II	1659462	T	A	86	67	19	22.09%	6.2438E-7	snp_8608	silent_mutation	II1659462	no
I	4542622	G	A	78	60	17	22.08%	2.8308E-6	snp_4233	silent_mutation	I4542622	no
IV	6360455	A	G	136	106	30	22.06%	1.5422E-10	snp_6423	silent_mutation	IV6360455	no
V	8699511	T	C	489	378	107	22.06%	8.5174E-36	snp_6006	silent_mutation	V8699511	no
I	8290380	G	T	59	46	13	22.03%	5.818E-5	snp_7149	conservative_missense_codon	I8290380	no
I	13404968	A	T	61	46	13	22.03%	5.818E-5	snp_8467	silent_mutation	I13404968	no
II	3797401	C	T	61	46	13	22.03%	5.818E-5	snp_2645	conservative_missense_codon	II3797401	no
IV	1725650	A	T	59	46	13	22.03%	5.818E-5	snp_3910	silent_mutation	IV1725650	no
X	14940355	T	G	59	46	13	22.03%	5.818E-5	snp_1216	synonymous_codon	X14940355	no
X	4027675	A	-T	138	138	39	22.03%	1.7269E-13	del_457	silent_mutation	X4027675	no
III	1018109	C	T	680	524	148	22.02%	3.0839E-49	snp_9212	silent_mutation	III1018109	no
IV	12317542	T	C	386	301	85	22.02%	1.4176E-28	snp_479	silent_mutation	IV12317542	no
II	2710771	T	G	50	39	11	22%	2.6374E-4	snp_9146	conservative_missense_codon	II2710771	no
II	6509342	T	G	51	39	11	22%	2.6374E-4	snp_2531	silent_mutation	II6509342	no
IV	1516223	A	C	50	39	11	22%	2.6374E-4	snp_2678	silent_mutation	IV1516223	no
V	7977677	T	G	50	39	11	22%	2.6374E-4	snp_4107	silent_mutation	V7977677	no
V	18038217	C	T	50	39	11	22%	2.6374E-4	snp_7430	silent_mutation	V18038217	no
III	8897848	A	G	243	188	53	21.99%	4.4518E-18	snp_2602	silent_mutation	III8897848	no
IV	8579104	A	G	194	149	42	21.99%	1.8023E-14	snp_1941	silent_mutation	IV8579104	no
V	14756314	C	A	93	71	20	21.98%	2.9539E-7	snp_9515	silent_mutation	V14756314	no
V	6182809	T	C	132	103	29	21.97%	3.3081E-10	snp_8827	synonymous_codon	V6182809	no
X	14908524	G	A	1721	1140	321	21.97%	1.0763E-103	snp_1623	silent_mutation	X14908524	no
V	10609140	A	G	419	327	92	21.96%	7.308E-31	snp_1478	silent_mutation	V10609140	no
I	1482709	C	A	41	32	9	21.95%	1.1955E-3	snp_1128	silent_mutation	I1482709	no
I	3564698	A	C	41	32	9	21.95%	1.1955E-3	snp_9929	non_conservative_missense_codon	I3564698	no
I	9818801	A	T	41	32	9	21.95%	1.1955E-3	snp_6723	silent_mutation	I9818801	no
II	15124731	T	G	41	32	9	21.95%	1.1955E-3	snp_5363	silent_mutation	II15124731	no
III	4606958	T	C	41	32	9	21.95%	1.1955E-3	snp_8694	synonymous_codon	III4606958	no
III	10557494	A	G	41	32	9	21.95%	1.1955E-3	snp_9429	silent_mutation	III10557494	no
IV	6687838	A	G	41	32	9	21.95%	1.1955E-3	snp_1515	silent_mutation	IV6687838	no
IV	8468973	T	C	42	32	9	21.95%	1.1955E-3	snp_362	silent_mutation	IV8468973	no
IV	16581614	T	G	41	32	9	21.95%	1.1955E-3	snp_9649	silent_mutation	IV16581614	no
X	5914061	G	A	41	32	9	21.95%	1.1955E-3	snp_2033	silent_mutation	X5914061	no
X	6853514	A	C	41	32	9	21.95%	1.1955E-3	snp_5863	silent_mutation	X6853514	no
I	3763932	A	T	114	89	25	21.93%	6.7993E-9	snp_9343	silent_mutation	I3763932	no
X	7077489	G	A	676	527	148	21.93%	3.2282E-49	snp_8741	silent_mutation	X7077489	no
II	13738550	T	A	73	57	16	21.92%	6.0706E-6	snp_4275	silent_mutation	II13738550	no
X	11887992	C	T	1203	933	262	21.92%	2.0271E-84	snp_7705	silent_mutation	X11887992	no
X	15747897	T	G	74	57	16	21.92%	6.0706E-6	snp_6915	silent_mutation	X15747897	no
I	940158	G	A	33	25	7	21.88%	5.4182E-3	snp_6435	silent_mutation	I940158	no
I	14481727	G	A	32	25	7	21.88%	5.4182E-3	snp_8972	silent_mutation	I14481727	no
II	1454170	G	A	32	25	7	21.88%	5.4182E-3	snp_3457	silent_mutation	II1454170	no
II	1471453	A	C	64	50	14	21.88%	2.7518E-5	snp_3073	conservative_missense_codon	II1471453	no
II	6166901	C	G	32	25	7	21.88%	5.4182E-3	snp_1730	silent_mutation	II6166901	no
II	12215196	C	G	34	25	7	21.88%	5.4182E-3	snp_2879	silent_mutation	II12215196	no
II	12989304	T	C	34	25	7	21.88%	5.4182E-3	snp_7621	silent_mutation	II12989304	no
II	13762914	A	T	32	25	7	21.88%	5.4182E-3	snp_6475	silent_mutation	II13762914	no
III	1506682	G	T	32	25	7	21.88%	5.4182E-3	snp_2264	silent_mutation	III1506682	no
III	8897776	T	C	64	50	14	21.88%	2.7518E-5	snp_1574	silent_mutation	III8897776	no
III	12549767	A	G	33	25	7	21.88%	5.4182E-3	snp_1093	silent_mutation	III12549767	no
IV	1501379	A	T	32	25	7	21.88%	5.4182E-3	snp_7730	silent_mutation	IV1501379	no
IV	3354215	G	A	32	25	7	21.88%	5.4182E-3	snp_9811	silent_mutation	IV3354215	no
IV	8532645	A	T	32	25	7	21.88%	5.4182E-3	snp_3228	silent_mutation	IV8532645	no
IV	10809631	G	T	32	25	7	21.88%	5.4182E-3	snp_1246	silent_mutation	IV10809631	no
V	1112453	G	C	32	25	7	21.88%	5.4182E-3	snp_2458	silent_mutation	V1112453	no
V	3434629	C	G	64	50	14	21.88%	2.7518E-5	snp_8131	silent_mutation	V3434629	no
V	7992244	C	T	32	25	7	21.88%	5.4182E-3	snp_8818	silent_mutation	V7992244	no
V	14589860	G	A	32	25	7	21.88%	5.4182E-3	snp_9660	silent_mutation	V14589860	no
V	15170246	C	G	64	50	14	21.88%	2.7518E-5	snp_7462	silent_mutation	V15170246	no
V	15170254	T	C	64	50	14	21.88%	2.7518E-5	snp_3115	silent_mutation	V15170254	no
X	1882509	C	T	32	25	7	21.88%	5.4182E-3	snp_9864	silent_mutation	X1882509	no
X	11976746	A	G	32	25	7	21.88%	5.4182E-3	snp_900	silent_mutation	X11976746	no
X	12279333	C	T	32	25	7	21.88%	5.4182E-3	snp_9617	silent_mutation	X12279333	no
I	12093573	A	+T	37	25	7	21.88%	5.8219E-3	ins_1004	silent_mutation	I12093573	no
X	9735119	G	-A	25	25	7	21.88%	5.4182E-3	del_538	silent_mutation	X9735119	no
V	6176483	C	G	151	118	33	21.85%	1.6333E-11	snp_9859	conservative_missense_codon	V6176483	no
IV	6359032	G	C	87	68	19	21.84%	6.3346E-7	snp_6644	silent_mutation	IV6359032	no
V	932290	C	T	55	43	12	21.82%	1.2473E-4	snp_10043	silent_mutation	V932290	no
V	5200553	T	G	55	43	12	21.82%	1.2473E-4	snp_8770	silent_mutation	V5200553	no
V	16552377	A	C	56	43	12	21.82%	1.2473E-4	snp_7630	silent_mutation	V16552377	no
X	4041177	T	A	114	86	24	21.82%	1.4582E-8	snp_10299	silent_mutation	X4041177	no
X	4247218	T	G	55	43	12	21.82%	1.2473E-4	snp_7952	silent_mutation	X4247218	no
X	4842458	T	G	55	43	12	21.82%	1.2473E-4	snp_8701	synonymous_codon	X4842458	no
X	6215282	T	G	55	43	12	21.82%	1.2473E-4	snp_6716	silent_mutation	X6215282	no
X	12279290	A	T	56	43	12	21.82%	1.2473E-4	snp_886	silent_mutation	X12279290	no
IV	9046291	T	G	133	104	29	21.8%	3.3568E-10	snp_10424	silent_mutation	IV9046291	no
III	5356043	C	G	79	61	17	21.79%	2.8715E-6	snp_9715	silent_mutation	III5356043	no
III	11931825	T	A	80	61	17	21.79%	2.8715E-6	snp_5213	silent_mutation	III11931825	no
III	12009161	C	-G	78	61	17	21.79%	3.4798E-6	del_364	silent_mutation	III12009161	no
IV	10263163	C	T	285	223	62	21.75%	5.2136E-21	snp_9863	silent_mutation	IV10263163	no
I	6659896	A	C	46	36	10	21.74%	5.6532E-4	snp_5940	silent_mutation	I6659896	no
I	7148998	T	G	23	18	5	21.74%	2.4548E-2	snp_413	silent_mutation	I7148998	no
I	10950530	C	A	69	54	15	21.74%	1.3016E-5	snp_2903	silent_mutation	I10950530	no
I	11713670	A	C	46	36	10	21.74%	5.6532E-4	snp_5937	silent_mutation	I11713670	no
I	12467632	A	G	46	36	10	21.74%	5.6532E-4	snp_6314	silent_mutation	I12467632	no
I	13675341	T	C	25	18	5	21.74%	2.4548E-2	snp_205	silent_mutation	I13675341	no
I	14354532	G	T	46	36	10	21.74%	5.6532E-4	snp_10456	silent_mutation	I14354532	no
II	1605406	C	A	70	54	15	21.74%	1.3016E-5	snp_4535	silent_mutation	II1605406	no
II	8183361	C	G	46	36	10	21.74%	5.6532E-4	snp_9680	non_conservative_missense_codon	II8183361	no
II	11752896	A	G	46	36	10	21.74%	5.6532E-4	snp_7002	silent_mutation	II11752896	no
II	13738472	T	C	46	36	10	21.74%	5.6532E-4	snp_9654	silent_mutation	II13738472	no
IV	1377777	G	C	47	36	10	21.74%	5.6532E-4	snp_6973	silent_mutation	IV1377777	no
IV	1905403	T	C	23	18	5	21.74%	2.4548E-2	snp_7928	silent_mutation	IV1905403	no
IV	3337557	A	C	46	36	10	21.74%	5.6532E-4	snp_7006	synonymous_codon	IV3337557	no
IV	6687809	C	T	46	36	10	21.74%	5.6532E-4	snp_406	silent_mutation	IV6687809	no
IV	6709998	T	A	23	18	5	21.74%	2.4548E-2	snp_9914	silent_mutation	IV6709998	no
IV	6728742	A	G	23	18	5	21.74%	2.4548E-2	snp_9618	silent_mutation	IV6728742	no
IV	7387761	A	C	23	18	5	21.74%	2.4548E-2	snp_1013	silent_mutation	IV7387761	no
IV	11144433	G	T	92	72	20	21.74%	2.9965E-7	snp_7194	conservative_missense_codon	IV11144433	no
IV	12169829	C	T	23	18	5	21.74%	2.4548E-2	snp_7865	silent_mutation	IV12169829	no
IV	13147625	A	C	23	18	5	21.74%	2.4548E-2	snp_255	silent_mutation	IV13147625	no
IV	16510440	A	C	23	18	5	21.74%	2.4548E-2	snp_2873	silent_mutation	IV16510440	no
V	2214533	C	T	24	18	5	21.74%	2.4548E-2	snp_2224	silent_mutation	V2214533	no
V	2873551	T	G	46	36	10	21.74%	5.6532E-4	snp_7383	silent_mutation	V2873551	no
V	5842755	A	G	25	18	5	21.74%	2.4548E-2	snp_6387	silent_mutation	V5842755	no
V	6092607	T	A	23	18	5	21.74%	2.4548E-2	snp_1392	silent_mutation	V6092607	no
V	12127921	A	T	23	18	5	21.74%	2.4548E-2	snp_1137	silent_mutation	V12127921	no
V	13645813	A	G	23	18	5	21.74%	2.4548E-2	snp_2177	silent_mutation	V13645813	no
V	14481382	C	A	25	18	5	21.74%	2.4548E-2	snp_2787	silent_mutation	V14481382	no
V	17390689	A	G	23	18	5	21.74%	2.4548E-2	snp_5535	silent_mutation	V17390689	no
V	18189108	T	C	23	18	5	21.74%	2.4548E-2	snp_3340	silent_mutation	V18189108	no
X	429964	G	C	26	18	5	21.74%	2.4548E-2	snp_5071	silent_mutation	X429964	no
X	3795788	A	C	26	18	5	21.74%	2.4548E-2	snp_514	silent_mutation	X3795788	no
X	6026709	T	G	23	18	5	21.74%	2.4548E-2	snp_8272	silent_mutation	X6026709	no
I	2623245	A	-G	24	18	5	21.74%	2.5729E-2	del_701	silent_mutation	I2623245	no
I	7868946	C	-T	23	18	5	21.74%	2.5729E-2	del_729	silent_mutation	I7868946	no
I	14640414	A	-G	24	18	5	21.74%	2.5729E-2	del_785	silent_mutation	I14640414	no
X	15707543	T	-G	26	18	5	21.74%	2.5527E-2	del_625	silent_mutation	X15707543	no
I	10137173	A	G	83	65	18	21.69%	1.3582E-6	snp_314	silent_mutation	I10137173	no
III	7416701	C	A	226	177	49	21.68%	9.5657E-17	snp_7872	silent_mutation	III7416701	no
V	1639013	G	A	369	289	80	21.68%	6.7363E-27	snp_10185	silent_mutation	V1639013	no
V	1638917	G	A	444	347	96	21.67%	3.8883E-32	snp_6853	silent_mutation	V1638917	no
V	11324872	T	+G	61	47	13	21.67%	6.7998E-5	ins_1469	silent_mutation	V11324872	no
X	10365866	C	A	143	105	29	21.64%	3.4054E-10	snp_1156	silent_mutation	X10365866	no
II	10974516	T	G	37	29	8	21.62%	2.5617E-3	snp_4585	silent_mutation	II10974516	no
II	13738546	G	C	74	58	16	21.62%	6.156E-6	snp_4539	silent_mutation	II13738546	no
II	13790974	C	T	74	58	16	21.62%	6.156E-6	snp_1403	silent_mutation	II13790974	no
II	15124751	C	T	37	29	8	21.62%	2.5617E-3	snp_8443	silent_mutation	II15124751	no
IV	8962479	T	G	37	29	8	21.62%	2.5617E-3	snp_8779	silent_mutation	IV8962479	no
IV	12891753	A	T	76	58	16	21.62%	6.156E-6	snp_10391	silent_mutation	IV12891753	no
IV	15018686	T	G	37	29	8	21.62%	2.5617E-3	snp_9505	silent_mutation	IV15018686	no
V	7632816	T	G	37	29	8	21.62%	2.5617E-3	snp_8281	non_conservative_missense_codon	V7632816	no
V	12987023	A	C	37	29	8	21.62%	2.5617E-3	snp_3775	silent_mutation	V12987023	no
V	16552585	A	G	37	29	8	21.62%	2.5617E-3	snp_3416	silent_mutation	V16552585	no
V	16741907	T	G	38	29	8	21.62%	2.5617E-3	snp_7969	silent_mutation	V16741907	no
V	17739044	A	C	37	29	8	21.62%	2.5617E-3	snp_7726	silent_mutation	V17739044	no
X	11990290	C	A	37	29	8	21.62%	2.5617E-3	snp_2650	synonymous_codon	X11990290	no
I	14005343	T	A	213	167	46	21.6%	9.2996E-16	snp_3862	silent_mutation	I14005343	no
III	5353395	C	T	125	98	27	21.6%	1.5436E-9	snp_1384	silent_mutation	III5353395	no
I	10678300	G	T	88	69	19	21.59%	6.4243E-7	snp_6935	silent_mutation	I10678300	no
II	12749676	C	A	88	69	19	21.59%	6.4243E-7	snp_10486	silent_mutation	II12749676	no
V	266582	C	A	88	69	19	21.59%	6.4243E-7	snp_8777	silent_mutation	V266582	no
III	11931955	T	C	140	109	30	21.58%	1.6109E-10	snp_1989	silent_mutation	III11931955	no
I	2740053	A	C	51	40	11	21.57%	2.6733E-4	snp_1354	silent_mutation	I2740053	no
I	4542492	G	A	51	40	11	21.57%	2.6733E-4	snp_4389	silent_mutation	I4542492	no
II	11641323	A	C	51	40	11	21.57%	2.6733E-4	snp_8078	synonymous_codon	II11641323	no
III	8866721	T	G	51	40	11	21.57%	2.6733E-4	snp_8052	silent_mutation	III8866721	no
IV	3752404	A	C	51	40	11	21.57%	2.6733E-4	snp_7151	silent_mutation	IV3752404	no
IV	16964473	T	C	102	80	22	21.57%	6.7043E-8	snp_3796	silent_mutation	IV16964473	no
V	12864465	G	C	51	40	11	21.57%	2.6733E-4	snp_699	silent_mutation	V12864465	no
X	1883434	G	T	67	51	14	21.54%	2.7899E-5	snp_8449	silent_mutation	X1883434	no
IV	8574054	G	A	209	164	45	21.53%	1.9942E-15	snp_4138	silent_mutation	IV8574054	no
I	669993	C	A	79	62	17	21.52%	2.9116E-6	snp_2121	silent_mutation	I669993	no
II	12776057	A	C	79	62	17	21.52%	2.9116E-6	snp_1903	silent_mutation	II12776057	no
V	6183082	T	C	172	135	37	21.51%	8.2995E-13	snp_6714	synonymous_codon	V6183082	no
I	10951011	A	G	121	95	26	21.49%	3.3095E-9	snp_9101	silent_mutation	I10951011	no
I	4541943	G	A	307	238	65	21.45%	5.7661E-22	snp_5524	silent_mutation	I4541943	no
I	652538	C	A	43	33	9	21.43%	1.2112E-3	snp_8797	silent_mutation	I652538	no
I	670701	T	A	56	44	12	21.43%	1.2642E-4	snp_8431	silent_mutation	I670701	no
I	1362823	A	T	28	22	6	21.43%	1.1603E-2	snp_7066	silent_mutation	I1362823	no
I	8201503	A	C	28	22	6	21.43%	1.1603E-2	snp_4587	silent_mutation	I8201503	no
I	11012283	C	A	28	22	6	21.43%	1.1603E-2	snp_3397	silent_mutation	I11012283	no
I	12093591	A	G	28	22	6	21.43%	1.1603E-2	snp_6445	silent_mutation	I12093591	no
I	14354511	C	T	70	55	15	21.43%	1.3194E-5	snp_4093	silent_mutation	I14354511	no
II	1035427	A	G	42	33	9	21.43%	1.2112E-3	snp_7133	silent_mutation	II1035427	no
II	1035783	G	T	28	22	6	21.43%	1.1603E-2	snp_3158	silent_mutation	II1035783	no
II	9819607	T	A	42	33	9	21.43%	1.2112E-3	snp_8355	silent_mutation	II9819607	no
III	450907	C	T	98	77	21	21.43%	1.4372E-7	snp_8574	silent_mutation	III450907	no
III	10227470	C	T	182	143	39	21.43%	1.8571E-13	snp_9410	silent_mutation	III10227470	no
III	12549764	A	G	30	22	6	21.43%	1.1603E-2	snp_2536	silent_mutation	III12549764	no
III	13074850	A	T	43	33	9	21.43%	1.2112E-3	snp_9808	silent_mutation	III13074850	no
III	13598260	T	C	28	22	6	21.43%	1.1603E-2	snp_6497	silent_mutation	III13598260	no
IV	1725687	A	G	28	22	6	21.43%	1.1603E-2	snp_3251	silent_mutation	IV1725687	no
IV	3497586	A	C	44	33	9	21.43%	1.2112E-3	snp_10251	silent_mutation	IV3497586	no
IV	6686099	A	T	28	22	6	21.43%	1.1603E-2	snp_6549	silent_mutation	IV6686099	no
IV	6718928	A	G	42	33	9	21.43%	1.2112E-3	snp_4425	silent_mutation	IV6718928	no
IV	6922561	G	A	112	88	24	21.43%	1.4999E-8	snp_3134	conservative_missense_codon	IV6922561	no
IV	13141912	A	C	56	44	12	21.43%	1.2642E-4	snp_8440	non_conservative_missense_codon	IV13141912	no
IV	13361921	T	A	306	231	63	21.43%	2.6136E-21	snp_5838	silent_mutation	IV13361921	no
IV	13808855	G	C	29	22	6	21.43%	1.1603E-2	snp_1645	silent_mutation	IV13808855	no
IV	16848099	C	A	28	22	6	21.43%	1.1603E-2	snp_10367	silent_mutation	IV16848099	no
V	2425731	T	C	28	22	6	21.43%	1.1603E-2	snp_9767	silent_mutation	V2425731	no
V	2777797	T	C	42	33	9	21.43%	1.2112E-3	snp_4502	silent_mutation	V2777797	no
V	3145421	C	T	42	33	9	21.43%	1.2112E-3	snp_6261	silent_mutation	V3145421	no
V	4358077	T	C	28	22	6	21.43%	1.1603E-2	snp_7600	silent_mutation	V4358077	no
V	4552120	T	G	42	33	9	21.43%	1.2112E-3	snp_6017	silent_mutation	V4552120	no
V	8759046	T	G	42	33	9	21.43%	1.2112E-3	snp_9189	synonymous_codon	V8759046	no
V	9835829	C	A	42	33	9	21.43%	1.2112E-3	snp_5179	conservative_missense_codon	V9835829	no
V	17391079	A	T	32	22	6	21.43%	1.1603E-2	snp_219	silent_mutation	V17391079	no
X	1884794	A	G	28	22	6	21.43%	1.1603E-2	snp_3501	silent_mutation	X1884794	no
X	1885814	A	T	43	33	9	21.43%	1.2112E-3	snp_9307	silent_mutation	X1885814	no
X	2003437	A	C	42	33	9	21.43%	1.2112E-3	snp_7247	silent_mutation	X2003437	no
X	2003438	A	T	42	33	9	21.43%	1.2112E-3	snp_2105	silent_mutation	X2003438	no
X	2449851	A	T	30	22	6	21.43%	1.1603E-2	snp_7574	silent_mutation	X2449851	no
X	2788387	A	C	30	22	6	21.43%	1.1603E-2	snp_712	silent_mutation	X2788387	no
X	4026875	T	A	112	88	24	21.43%	1.4999E-8	snp_5924	silent_mutation	X4026875	no
X	5128903	A	T	29	22	6	21.43%	1.1603E-2	snp_6485	silent_mutation	X5128903	no
X	7164855	C	T	42	33	9	21.43%	1.2112E-3	snp_3898	silent_mutation	X7164855	no
X	15600706	A	C	42	33	9	21.43%	1.2112E-3	snp_5645	silent_mutation	X15600706	no
X	16639152	A	C	56	44	12	21.43%	1.2642E-4	snp_7687	silent_mutation	X16639152	no
II	15241066	G	-A	28	22	6	21.43%	1.2287E-2	del_997	silent_mutation	II15241066	no
III	1926732	G	-T	24	22	6	21.43%	1.1603E-2	del_185	silent_mutation	III1926732	no
III	6586980	G	-C	29	22	6	21.43%	1.219E-2	del_252	silent_mutation	III6586980	no
IV	13360477	C	+TG	115	88	24	21.43%	1.9947E-8	ins_141	silent_mutation	IV13360477	no
X	1022053	C	-A	22	22	6	21.43%	1.1603E-2	del_407	silent_mutation	X1022053	no
V	10611753	A	T	290	213	58	21.4%	1.1352E-19	snp_2888	silent_mutation	V10611753	no
V	9432255	A	T	145	114	31	21.38%	7.7278E-11	snp_2712	silent_mutation	V9432255	no
X	9438744	C	T	249	195	53	21.37%	4.93E-18	snp_7147	silent_mutation	X9438744	no
V	6174066	A	G	208	162	44	21.36%	4.3368E-15	snp_3624	synonymous_codon	V6174066	no
IV	16581355	T	C	75	59	16	21.33%	6.2401E-6	snp_7478	silent_mutation	IV16581355	no
V	13646229	G	A	75	59	16	21.33%	6.2401E-6	snp_2440	silent_mutation	V13646229	no
X	3812369	T	G	75	59	16	21.33%	6.2401E-6	snp_1451	synonymous_codon	X3812369	no
X	4034568	G	A	150	118	32	21.33%	3.6553E-11	snp_10199	silent_mutation	X4034568	no
I	12752606	C	T	61	48	13	21.31%	5.9784E-5	snp_1933	silent_mutation	I12752606	no
I	13905320	A	C	61	48	13	21.31%	5.9784E-5	snp_1546	silent_mutation	I13905320	no
IV	1725648	G	T	62	48	13	21.31%	5.9784E-5	snp_8590	silent_mutation	IV1725648	no
X	7084807	A	G	61	48	13	21.31%	5.9784E-5	snp_737	silent_mutation	X7084807	no
III	7446993	G	T	207	159	43	21.29%	9.2975E-15	snp_764	silent_mutation	III7446993	no
I	14721297	A	C	47	37	10	21.28%	5.7272E-4	snp_5972	synonymous_codon	I14721297	no
II	5073765	G	A	47	37	10	21.28%	5.7272E-4	snp_7089	silent_mutation	II5073765	no
III	394831	T	G	48	37	10	21.28%	5.7272E-4	snp_4285	silent_mutation	III394831	no
III	7717920	A	C	47	37	10	21.28%	5.7272E-4	snp_9416	silent_mutation	III7717920	no
IV	1971419	C	T	47	37	10	21.28%	5.7272E-4	snp_4459	silent_mutation	IV1971419	no
IV	11126691	A	C	47	37	10	21.28%	5.7272E-4	snp_700	conservative_missense_codon	IV11126691	no
IV	15895910	A	G	94	74	20	21.28%	3.0803E-7	snp_5149	silent_mutation	IV15895910	no
V	6072549	A	T	48	37	10	21.28%	5.7272E-4	snp_5225	silent_mutation	V6072549	no
X	4705136	T	G	48	37	10	21.28%	5.7272E-4	snp_5310	silent_mutation	X4705136	no
X	5642304	A	C	47	37	10	21.28%	5.7272E-4	snp_3047	silent_mutation	X5642304	no
X	10427529	A	C	47	37	10	21.28%	5.7272E-4	snp_9358	non_conservative_missense_codon	X10427529	no
IV	6725738	C	A	80	63	17	21.25%	2.9511E-6	snp_10295	silent_mutation	IV6725738	no
IV	6730350	G	C	80	63	17	21.25%	2.9511E-6	snp_6031	silent_mutation	IV6730350	no
V	14744882	A	C	113	89	24	21.24%	1.5206E-8	snp_3227	silent_mutation	V14744882	no
X	11789266	A	C	397	267	72	21.24%	3.0996E-24	snp_1299	silent_mutation	X11789266	no
IV	8578502	A	G	674	531	143	21.22%	1.9338E-47	snp_6920	silent_mutation	IV8578502	no
I	1469115	T	G	33	26	7	21.21%	5.4855E-3	snp_7249	silent_mutation	I1469115	no
I	2655724	A	C	34	26	7	21.21%	5.4855E-3	snp_7349	silent_mutation	I2655724	no
I	3375754	A	C	33	26	7	21.21%	5.4855E-3	snp_8856	silent_mutation	I3375754	no
I	3644380	C	A	33	26	7	21.21%	5.4855E-3	snp_4716	silent_mutation	I3644380	no
I	4541137	G	A	140	104	28	21.21%	7.5068E-10	snp_9277	silent_mutation	I4541137	no
I	9811769	A	G	34	26	7	21.21%	5.4855E-3	snp_2305	silent_mutation	I9811769	no
II	4368164	T	A	34	26	7	21.21%	5.4855E-3	snp_6179	silent_mutation	II4368164	no
II	6371441	G	T	36	26	7	21.21%	5.4855E-3	snp_6574	silent_mutation	II6371441	no
II	12650447	C	T	34	26	7	21.21%	5.4855E-3	snp_4308	silent_mutation	II12650447	no
II	13311532	G	T	33	26	7	21.21%	5.4855E-3	snp_2184	conservative_missense_codon	II13311532	no
III	450017	T	A	33	26	7	21.21%	5.4855E-3	snp_8906	silent_mutation	III450017	no
III	3158362	A	C	34	26	7	21.21%	5.4855E-3	snp_3030	silent_mutation	III3158362	no
III	10238496	T	C	33	26	7	21.21%	5.4855E-3	snp_3819	silent_mutation	III10238496	no
III	12150459	A	T	33	26	7	21.21%	5.4855E-3	snp_2065	silent_mutation	III12150459	no
IV	4228487	G	T	33	26	7	21.21%	5.4855E-3	snp_5413	silent_mutation	IV4228487	no
IV	7597253	G	A	99	78	21	21.21%	1.4568E-7	snp_7314	silent_mutation	IV7597253	no
IV	16030255	T	G	33	26	7	21.21%	5.4855E-3	snp_5939	silent_mutation	IV16030255	no
V	979903	A	C	35	26	7	21.21%	5.4855E-3	snp_8359	silent_mutation	V979903	no
V	13019018	A	C	33	26	7	21.21%	5.4855E-3	snp_2275	silent_mutation	V13019018	no
V	17312782	T	A	33	26	7	21.21%	5.4855E-3	snp_5141	silent_mutation	V17312782	no
V	19288618	A	G	33	26	7	21.21%	5.4855E-3	snp_7722	silent_mutation	V19288618	no
V	19526421	T	G	33	26	7	21.21%	5.4855E-3	snp_1992	silent_mutation	V19526421	no
X	3208221	G	T	66	52	14	21.21%	2.8272E-5	snp_2867	silent_mutation	X3208221	no
X	11975604	A	G	33	26	7	21.21%	5.4855E-3	snp_9726	silent_mutation	X11975604	no
X	11976554	C	G	33	26	7	21.21%	5.4855E-3	snp_58	silent_mutation	X11976554	no
X	14170978	T	G	33	26	7	21.21%	5.4855E-3	snp_5837	silent_mutation	X14170978	no
X	15155179	G	C	33	26	7	21.21%	5.4855E-3	snp_4257	silent_mutation	X15155179	no
X	15807548	C	T	34	26	7	21.21%	5.4855E-3	snp_3070	silent_mutation	X15807548	no
X	15808744	C	T	238	182	49	21.21%	1.0269E-16	snp_7231	silent_mutation	X15808744	no
X	17341051	A	C	33	26	7	21.21%	5.4855E-3	snp_5915	synonymous_codon	X17341051	no
IV	6668397	G	-A	66	52	14	21.21%	3.2767E-5	del_63	silent_mutation	IV6668397	no
II	1659459	C	A	85	67	18	21.18%	1.3957E-6	snp_9711	silent_mutation	II1659459	no
II	13986600	A	+T	916	711	191	21.18%	3.976E-60	ins_1364	silent_mutation	II13986600	no
IV	11071194	A	T	2216	1724	463	21.17%	1.7772E-147	snp_9139	silent_mutation	IV11071194	no
II	6509355	T	G	52	41	11	21.15%	2.7081E-4	snp_1295	silent_mutation	II6509355	no
IV	12792295	A	C	52	41	11	21.15%	2.7081E-4	snp_9497	silent_mutation	IV12792295	no
IV	13349546	T	G	52	41	11	21.15%	2.7081E-4	snp_2974	silent_mutation	IV13349546	no
V	4881444	T	G	54	41	11	21.15%	2.7081E-4	snp_5401	non_conservative_missense_codon	V4881444	no
V	10986373	A	C	53	41	11	21.15%	2.7081E-4	snp_3541	silent_mutation	V10986373	no
I	3391375	G	-A	52	41	11	21.15%	3.031E-4	del_707	silent_mutation	I3391375	no
X	10367494	T	A	123	97	26	21.14%	3.4015E-9	snp_5445	silent_mutation	X10367494	no
II	629037	G	A	143	112	30	21.13%	1.6793E-10	snp_1234	silent_mutation	II629037	no
II	3273941	T	G	71	56	15	21.13%	1.337E-5	snp_5308	silent_mutation	II3273941	no
II	3937996	A	G	72	56	15	21.13%	1.337E-5	snp_6984	silent_mutation	II3937996	no
III	9101398	C	A	71	56	15	21.13%	1.337E-5	snp_10157	conservative_missense_codon	III9101398	no
I	12027200	G	A	90	71	19	21.11%	6.6006E-7	snp_8634	synonymous_codon	I12027200	no
X	11788162	T	A	90	71	19	21.11%	6.6006E-7	snp_2591	silent_mutation	X11788162	no
V	16707176	G	-A	97	71	19	21.11%	8.3571E-7	del_1116	silent_mutation	V16707176	no
II	14339035	G	T	768	602	161	21.1%	2.6806E-53	snp_8932	silent_mutation	II14339035	no
[truncated: 11,237 more rows]

## Sheet: cc50 raw
Chrom	Coordinate	Ref	Variant	Coverage	Ref count	Variant count	Ratio	p-value	Variation ID	Variation Type		In cc10
I	7780084	A	G	8	0	8	100%	7.77E-5	snp_2574	silent_mutation	I7780084	no
I	9346156	T	C	9	0	9	100%	2.0568E-5	snp_9272	silent_mutation	I9346156	no
II	4643824	C	A	8	0	8	100%	7.77E-5	snp_9147	silent_mutation	II4643824	no
II	6766065	C	T	8	0	8	100%	7.77E-5	snp_10529	silent_mutation	II6766065	no
II	13257108	C	A	12	0	12	100%	3.698E-7	snp_4015	silent_mutation	II13257108	no
III	13597305	G	T	9	0	9	100%	2.0568E-5	snp_9544	silent_mutation	III13597305	no
IV	11984751	G	C	9	0	9	100%	2.0568E-5	snp_9639	stop_gained	IV11984751	no
IV	12291251	A	G	11	0	11	100%	1.4176E-6	snp_2065	synonymous_codon	IV12291251	no
IV	15963830	C	G	15	0	15	100%	6.4467E-9	snp_6671	conservative_missense_codon	IV15963830	no
V	11505118	A	C	13	0	3	100%	5E-2	snp_1464	silent_mutation	V11505118	no
V	11816342	A	C	10	0	10	100%	5.4125E-6	snp_5995	silent_mutation	V11816342	no
V	12720894	T	C	12	0	12	100%	3.698E-7	snp_3338	silent_mutation	V12720894	no
V	17738078	A	C	11	0	11	100%	1.4176E-6	snp_8659	silent_mutation	V17738078	no
V	17738206	T	C	8	0	7	100%	2.9138E-4	snp_9191	silent_mutation	V17738206	no
V	17954080	A	G	12	0	12	100%	3.698E-7	snp_8541	silent_mutation	V17954080	no
V	19506793	T	A	11	0	11	100%	1.4176E-6	snp_2724	silent_mutation	V19506793	no
X	12560995	T	C	10	0	8	100%	7.77E-5	snp_34	silent_mutation	X12560995	no
X	16225133	T	C	18	0	18	100%	1.1019E-10	snp_1223	silent_mutation	X16225133	no
X	17025320	A	T	14	0	14	100%	2.4927E-8	snp_8484	silent_mutation	X17025320	no
X	12532154	G	A	14	1	13	92.86%	3.7391E-7	snp_1377	silent_mutation	X12532154	no
I	4110725	C	T	11	1	10	90.91%	1.7011E-5	snp_2901	conservative_missense_codon	I4110725	no
III	13588611	A	G	10	1	9	90%	5.9538E-5	snp_3867	silent_mutation	III13588611	no
V	14877868	G	A	10	1	9	90%	5.9538E-5	snp_8073	silent_mutation	V14877868	no
II	1221572	G	+A	9	1	9	90%	5.1645E-4	ins_751	silent_mutation	II1221572	no
I	670393	A	G	9	1	8	88.89%	2.0568E-4	snp_6704	silent_mutation	I670393	no
II	5318534	T	A	9	1	8	88.89%	2.0568E-4	snp_6741	conservative_missense_codon	II5318534	no
III	7370204	G	C	9	1	8	88.89%	2.0568E-4	snp_9662	silent_mutation	III7370204	no
III	13588626	T	A	9	1	8	88.89%	2.0568E-4	snp_2762	silent_mutation	III13588626	no
X	14362499	C	T	9	1	8	88.89%	2.0568E-4	snp_9633	silent_mutation	X14362499	no
III	3613757	G	+T	8	1	7	87.5%	3.1609E-3	ins_189	silent_mutation	III3613757	no
I	1355373	T	A	14	2	11	84.62%	1.0096E-5	snp_8550	silent_mutation	I1355373	no
X	14362689	C	+TA	18	3	13	81.25%	2.1506E-5	ins_602	silent_mutation	X14362689	no
IV	12319253	T	-A	38	16	62	79.49%	1.1363E-26	del_102	silent_mutation	IV12319253	no
II	606204	A	+T	14	3	11	78.57%	1.1933E-4	ins_744	silent_mutation	II606204	no
IV	89799	T	C	11	2	7	77.78%	1.1312E-3	snp_7038	silent_mutation	IV89799	no
V	6074966	G	A	9	2	7	77.78%	1.1312E-3	snp_6765	silent_mutation	V6074966	no
V	7190959	T	-A	9	2	7	77.78%	3.3988E-3	del_766	silent_mutation	V7190959	no
IV	13922725	A	C	21	5	16	76.19%	1.2221E-7	snp_8884	silent_mutation	IV13922725	no
I	670360	A	G	12	3	9	75%	1.6826E-4	snp_10606	silent_mutation	I670360	no
II	522988	G	T	8	2	6	75%	3.4965E-3	snp_9507	silent_mutation	II522988	no
IV	928697	T	C	12	3	9	75%	1.6826E-4	snp_3245	silent_mutation	IV928697	no
V	6085700	G	T	8	2	6	75%	3.4965E-3	snp_8050	silent_mutation	V6085700	no
X	13202438	A	C	9	2	6	75%	3.4965E-3	snp_3854	silent_mutation	X13202438	no
X	15839291	A	C	8	2	6	75%	3.4965E-3	snp_5707	silent_mutation	X15839291	no
IV	6731031	G	A	9	2	5	71.43%	1.049E-2	snp_6404	silent_mutation	IV6731031	no
V	399464	T	A	10	3	7	70%	1.548E-3	snp_5692	silent_mutation	V399464	no
IV	2332254	G	C	13	4	9	69.23%	2.2883E-4	snp_2365	silent_mutation	IV2332254	no
X	2990079	A	-T	8	4	9	69.23%	4.6348E-4	del_315	silent_mutation	X2990079	no
II	13353565	A	G	12	4	8	66.67%	6.7304E-4	snp_3732	silent_mutation	II13353565	no
IV	369747	G	A	9	3	6	66.67%	4.5249E-3	snp_5126	silent_mutation	IV369747	no
V	1933692	G	C	11	3	6	66.67%	4.5249E-3	snp_6590	silent_mutation	V1933692	no
V	5640969	A	G	12	4	8	66.67%	6.7304E-4	snp_1769	silent_mutation	V5640969	no
V	8268143	T	G	12	4	8	66.67%	6.7304E-4	snp_8449	non_conservative_missense_codon	V8268143	no
X	4053381	G	A	9	3	6	66.67%	4.5249E-3	snp_240	silent_mutation	X4053381	no
X	16229369	T	G	9	3	6	66.67%	4.5249E-3	snp_2096	silent_mutation	X16229369	no
I	10878433	A	-G	10	3	6	66.67%	8.837E-3	del_539	silent_mutation	I10878433	no
IV	7146977	A	C	14	5	9	64.29%	2.8986E-4	snp_5878	silent_mutation	IV7146977	no
I	11713965	A	G	22	8	14	63.64%	2.7817E-6	snp_3818	silent_mutation	I11713965	no
V	5641162	A	C	11	4	7	63.64%	1.935E-3	snp_2845	silent_mutation	V5641162	no
V	5641208	A	T	11	4	7	63.64%	1.935E-3	snp_5985	silent_mutation	V5641208	no
V	6072218	G	A	11	4	7	63.64%	1.935E-3	snp_1098	silent_mutation	V6072218	no
X	14362532	G	C	11	4	7	63.64%	1.935E-3	snp_10581	silent_mutation	X14362532	no
II	857150	G	T	8	3	5	62.5%	1.2821E-2	snp_8336	silent_mutation	II857150	no
II	4643804	A	T	8	3	5	62.5%	1.2821E-2	snp_8355	silent_mutation	II4643804	no
IV	11812618	T	C	10	3	5	62.5%	1.2821E-2	snp_5999	silent_mutation	IV11812618	no
V	1431614	A	C	8	3	5	62.5%	1.2821E-2	snp_9099	splice_donor_variant	V1431614	no
V	18495478	C	T	10	3	5	62.5%	1.2821E-2	snp_9006	silent_mutation	V18495478	no
X	2731993	A	C	11	3	5	62.5%	1.2821E-2	snp_3641	silent_mutation	X2731993	no
II	7883577	A	+G	9	3	5	62.5%	1.8634E-2	ins_891	silent_mutation	II7883577	no
II	12309534	G	-C	11	3	5	62.5%	1.9565E-2	del_682	silent_mutation	II12309534	no
IV	369742	T	+C	8	3	5	62.5%	1.9565E-2	ins_11	silent_mutation	IV369742	no
X	14461126	A	+T	8	3	5	62.5%	1.9565E-2	ins_605	silent_mutation	X14461126	no
I	514897	C	T	13	5	8	61.54%	8.238E-4	snp_4688	silent_mutation	I514897	no
V	18566603	T	G	28	10	16	61.54%	5.1256E-7	snp_5742	silent_mutation	V18566603	no
X	11789492	T	A	39	15	23	60.53%	9.0682E-10	snp_10587	silent_mutation	X11789492	no
II	13353578	T	G	10	4	6	60%	5.418E-3	snp_6950	silent_mutation	II13353578	no
V	6072113	G	A	10	4	6	60%	5.418E-3	snp_2870	silent_mutation	V6072113	no
V	14588358	A	T	10	4	6	60%	5.418E-3	snp_8973	silent_mutation	V14588358	no
X	1884658	T	C	10	4	6	60%	5.418E-3	snp_7215	silent_mutation	X1884658	no
II	12835871	A	+G	14	6	9	60%	7.0165E-4	ins_943	silent_mutation	II12835871	no
V	13882602	A	G	17	7	10	58.82%	1.4831E-4	snp_10285	silent_mutation	V13882602	no
V	18616246	A	C	17	7	10	58.82%	1.4831E-4	snp_9825	silent_mutation	V18616246	no
II	1453012	T	G	12	5	7	58.33%	2.2883E-3	snp_1667	silent_mutation	II1453012	no
III	2621260	C	G	12	5	7	58.33%	2.2883E-3	snp_1497	silent_mutation	III2621260	no
IV	1673402	G	A	12	5	7	58.33%	2.2883E-3	snp_7355	silent_mutation	IV1673402	no
IV	13417140	A	G	12	5	7	58.33%	2.2883E-3	snp_702	silent_mutation	IV13417140	no
X	13935107	T	-G	12	5	7	58.33%	3.9926E-3	del_420	silent_mutation	X13935107	no
I	5189090	A	C	8	3	4	57.14%	3.4965E-2	snp_381	silent_mutation	I5189090	no
III	10836101	T	C	8	3	4	57.14%	3.4965E-2	snp_7295	silent_mutation	III10836101	no
V	2169472	T	C	16	7	9	56.25%	4.0786E-4	snp_7169	silent_mutation	V2169472	no
X	3208151	T	C	16	7	9	56.25%	4.0786E-4	snp_2460	silent_mutation	X3208151	no
V	18566610	A	C	25	11	14	56%	4.7528E-6	snp_719	silent_mutation	V18566610	no
I	516107	G	T	9	4	5	55.56%	1.4706E-2	snp_1663	silent_mutation	I516107	no
III	3032440	C	T	9	4	5	55.56%	1.4706E-2	snp_7025	silent_mutation	III3032440	no
III	5088960	T	G	9	4	5	55.56%	1.4706E-2	snp_838	silent_mutation	III5088960	no
V	2169486	C	T	18	8	10	55.56%	1.7215E-4	snp_6801	silent_mutation	V2169486	no
V	2169487	C	T	18	8	10	55.56%	1.7215E-4	snp_3639	silent_mutation	V2169487	no
I	1924167	C	T	11	5	6	54.55%	6.192E-3	snp_6306	silent_mutation	I1924167	no
I	11577013	T	G	11	5	6	54.55%	6.192E-3	snp_4114	silent_mutation	I11577013	no
II	10921840	C	T	11	5	6	54.55%	6.192E-3	snp_10303	silent_mutation	II10921840	no
IV	6981511	A	T	11	5	6	54.55%	6.192E-3	snp_3359	silent_mutation	IV6981511	no
V	11768856	T	G	11	5	6	54.55%	6.192E-3	snp_1298	synonymous_codon	V11768856	no
V	15170151	A	C	39	17	20	54.05%	2.7004E-8	snp_1052	silent_mutation	V15170151	no
X	5542402	G	A	37	17	20	54.05%	2.7004E-8	snp_3761	silent_mutation	X5542402	no
X	13202437	C	-A	9	6	7	53.85%	3.3988E-3	del_411	silent_mutation	X13202437	no
I	13318844	T	C	15	7	8	53.33%	1.0995E-3	snp_1466	silent_mutation	I13318844	no
V	7720173	C	T	15	7	8	53.33%	1.0995E-3	snp_8158	silent_mutation	V7720173	no
X	3075067	C	A	15	7	8	53.33%	1.0995E-3	snp_2332	silent_mutation	X3075067	no
I	11713972	T	+C	14	7	8	53.33%	1.8042E-3	ins_696	silent_mutation	I11713972	no
I	12277791	G	T	18	8	9	52.94%	4.6348E-4	snp_9682	silent_mutation	I12277791	no
V	18401779	A	G	23	11	12	52.17%	3.4748E-5	snp_4056	silent_mutation	V18401779	no
X	295260	G	A	50	24	26	52%	1.7375E-10	snp_9291	silent_mutation	X295260	no
I	10949165	T	G	27	13	14	51.85%	6.1806E-6	snp_6701	silent_mutation	I10949165	no
IV	5454411	G	A	32	14	15	51.72%	2.6068E-6	snp_7114	silent_mutation	IV5454411	no
I	670263	G	A	20	10	10	50%	2.1796E-4	snp_6887	silent_mutation	I670263	no
I	942622	C	A	18	9	9	50%	5.1645E-4	snp_2250	silent_mutation	I942622	no
I	1401054	A	T	8	4	4	50%	3.8462E-2	snp_4043	silent_mutation	I1401054	no
I	3256619	A	G	10	5	5	50%	1.6254E-2	snp_2780	silent_mutation	I3256619	no
I	9039938	C	A	8	4	4	50%	3.8462E-2	snp_6698	silent_mutation	I9039938	no
I	15033404	C	T	10	5	5	50%	1.6254E-2	snp_9517	silent_mutation	I15033404	no
II	232985	A	G	11	4	4	50%	3.8462E-2	snp_486	silent_mutation	II232985	no
II	1073103	C	G	8	4	4	50%	3.8462E-2	snp_1760	silent_mutation	II1073103	no
II	4689720	C	T	11	5	5	50%	1.6254E-2	snp_2898	silent_mutation	II4689720	no
II	12606769	A	G	12	6	6	50%	6.865E-3	snp_2642	conservative_missense_codon	II12606769	no
II	12846087	A	T	34	17	17	50%	5.1914E-7	snp_3927	silent_mutation	II12846087	no
III	363562	A	C	10	5	5	50%	1.6254E-2	snp_6774	silent_mutation	III363562	no
III	452957	C	A	8	4	4	50%	3.8462E-2	snp_1411	silent_mutation	III452957	no
III	490793	G	T	12	6	6	50%	6.865E-3	snp_3231	silent_mutation	III490793	no
III	1964138	C	A	14	7	7	50%	2.8986E-3	snp_430	silent_mutation	III1964138	no
III	2005515	C	A	10	5	5	50%	1.6254E-2	snp_3180	silent_mutation	III2005515	no
III	2110850	C	A	10	5	5	50%	1.6254E-2	snp_2742	silent_mutation	III2110850	no
III	3024737	A	C	15	7	7	50%	2.8986E-3	snp_8630	silent_mutation	III3024737	no
III	3810523	T	G	8	4	4	50%	3.8462E-2	snp_3858	silent_mutation	III3810523	no
III	10224441	G	A	8	4	4	50%	3.8462E-2	snp_3598	silent_mutation	III10224441	no
III	11628726	G	A	8	4	4	50%	3.8462E-2	snp_5601	silent_mutation	III11628726	no
IV	2362402	A	C	10	5	5	50%	1.6254E-2	snp_3925	silent_mutation	IV2362402	no
IV	2775244	C	A	10	5	5	50%	1.6254E-2	snp_7922	silent_mutation	IV2775244	no
IV	4816188	C	T	10	5	5	50%	1.6254E-2	snp_10480	silent_mutation	IV4816188	no
IV	5944555	A	G	8	4	4	50%	3.8462E-2	snp_4718	synonymous_codon	IV5944555	no
IV	10977223	T	C	9	4	4	50%	3.8462E-2	snp_7964	silent_mutation	IV10977223	no
IV	13743737	T	A	22	11	11	50%	9.1981E-5	snp_6004	silent_mutation	IV13743737	no
V	169518	G	A	8	4	4	50%	3.8462E-2	snp_6256	silent_mutation	V169518	no
V	2169550	A	T	18	9	9	50%	5.1645E-4	snp_9890	silent_mutation	V2169550	no
V	2169617	T	C	16	7	7	50%	2.8986E-3	snp_3212	silent_mutation	V2169617	no
V	2169619	T	A	12	6	6	50%	6.865E-3	snp_5541	silent_mutation	V2169619	no
V	3052727	A	C	10	5	5	50%	1.6254E-2	snp_1501	silent_mutation	V3052727	no
V	15861984	A	T	8	3	3	50%	9.0909E-2	snp_10488	silent_mutation	V15861984	no
V	16451727	A	G	14	7	7	50%	2.8986E-3	snp_5637	silent_mutation	V16451727	no
V	19037719	T	G	14	7	7	50%	2.8986E-3	snp_4858	silent_mutation	V19037719	no
V	19037733	T	C	14	7	7	50%	2.8986E-3	snp_2908	silent_mutation	V19037733	no
V	19106309	A	C	8	4	4	50%	3.8462E-2	snp_6578	silent_mutation	V19106309	no
V	20893574	A	C	8	4	4	50%	3.8462E-2	snp_6202	synonymous_codon	V20893574	no
X	1726151	C	T	10	3	3	50%	9.0909E-2	snp_6702	silent_mutation	X1726151	no
X	1945585	G	T	14	7	7	50%	2.8986E-3	snp_7308	silent_mutation	X1945585	no
X	3939180	T	C	8	4	4	50%	3.8462E-2	snp_3654	silent_mutation	X3939180	no
X	8746838	A	T	16	8	8	50%	1.2236E-3	snp_8246	silent_mutation	X8746838	no
X	14176376	G	C	10	5	5	50%	1.6254E-2	snp_9906	silent_mutation	X14176376	no
X	14597533	C	A	10	5	5	50%	1.6254E-2	snp_9737	silent_mutation	X14597533	no
X	14728295	A	G	9	3	3	50%	9.0909E-2	snp_5804	silent_mutation	X14728295	no
X	15807515	A	T	10	5	5	50%	1.6254E-2	snp_391	silent_mutation	X15807515	no
X	17445846	T	C	12	6	6	50%	6.865E-3	snp_4175	silent_mutation	X17445846	no
I	13318841	T	+A	14	7	7	50%	4.3101E-3	ins_708	silent_mutation	I13318841	no
I	14124786	G	+AA	8	4	4	50%	4.6584E-2	ins_712	silent_mutation	I14124786	no
II	1295580	G	+C	10	5	5	50%	2.1073E-2	ins_752	silent_mutation	II1295580	no
II	5318514	G	-AAGAAAA	10	5	5	50%	2.1073E-2	del_583	frameshift_variant	II5318514	no
II	6505447	A	+T	8	4	4	50%	4.6584E-2	ins_837	silent_mutation	II6505447	no
IV	2541639	G	+C	10	6	6	50%	8.837E-3	ins_24	silent_mutation	IV2541639	no
III	1964314	A	T	29	15	14	48.28%	7.6466E-6	snp_4853	silent_mutation	III1964314	no
I	10417111	A	C	25	13	12	48%	4.2836E-5	snp_3109	silent_mutation	I10417111	no
IV	16581355	T	C	21	11	10	47.62%	2.3971E-4	snp_7692	silent_mutation	IV16581355	no
X	16933724	A	T	21	11	10	47.62%	2.3971E-4	snp_10459	silent_mutation	X16933724	no
I	1048	G	A	19	10	9	47.37%	5.667E-4	snp_4707	silent_mutation	I1048	no
II	2570501	T	-A	26	10	9	47.37%	9.1169E-4	del_597	silent_mutation	II2570501	no
II	4643831	T	A	17	9	8	47.06%	1.3389E-3	snp_3630	silent_mutation	II4643831	no
II	13540550	G	C	17	9	8	47.06%	1.3389E-3	snp_8140	silent_mutation	II13540550	no
V	19184217	T	C	17	9	8	47.06%	1.3389E-3	snp_2436	silent_mutation	V19184217	no
IV	920994	G	A	15	8	7	46.67%	3.1609E-3	snp_1808	silent_mutation	IV920994	no
IV	12169634	A	T	16	8	7	46.67%	3.1609E-3	snp_723	silent_mutation	IV12169634	no
V	13438984	C	A	15	8	7	46.67%	3.1609E-3	snp_7243	silent_mutation	V13438984	no
X	12279816	C	T	15	8	7	46.67%	3.1609E-3	snp_4462	silent_mutation	X12279816	no
X	17311315	A	G	15	8	7	46.67%	3.1609E-3	snp_4509	silent_mutation	X17311315	no
I	3592836	G	A	13	7	6	46.15%	7.4534E-3	snp_10052	silent_mutation	I3592836	no
II	10921836	C	A	13	7	6	46.15%	7.4534E-3	snp_8173	silent_mutation	II10921836	no
II	13071036	T	C	13	7	6	46.15%	7.4534E-3	snp_9004	silent_mutation	II13071036	no
III	453157	C	T	13	7	6	46.15%	7.4534E-3	snp_10494	silent_mutation	III453157	no
III	7408403	G	A	13	7	6	46.15%	7.4534E-3	snp_2137	silent_mutation	III7408403	no
III	8442444	C	A	13	7	6	46.15%	7.4534E-3	snp_7088	silent_mutation	III8442444	no
IV	1673416	A	G	13	7	6	46.15%	7.4534E-3	snp_4439	silent_mutation	IV1673416	no
IV	12732800	G	A	13	7	6	46.15%	7.4534E-3	snp_4554	silent_mutation	IV12732800	no
IV	13417135	T	A	13	7	6	46.15%	7.4534E-3	snp_5295	silent_mutation	IV13417135	no
IV	15080637	T	C	13	7	6	46.15%	7.4534E-3	snp_4603	silent_mutation	IV15080637	no
V	11044068	T	G	13	7	6	46.15%	7.4534E-3	snp_2631	silent_mutation	V11044068	no
V	14156091	T	G	13	7	6	46.15%	7.4534E-3	snp_7712	silent_mutation	V14156091	no
V	18783361	A	G	13	7	6	46.15%	7.4534E-3	snp_7969	silent_mutation	V18783361	no
X	7021548	C	A	14	7	6	46.15%	7.4534E-3	snp_10446	silent_mutation	X7021548	no
X	7232534	A	C	13	7	6	46.15%	7.4534E-3	snp_4619	silent_mutation	X7232534	no
IV	1200243	G	-C	13	7	6	46.15%	9.828E-3	del_8	silent_mutation	IV1200243	no
X	14594208	C	-T	14	7	6	46.15%	9.828E-3	del_428	silent_mutation	X14594208	no
I	942592	C	A	24	13	11	45.83%	1.1047E-4	snp_7765	silent_mutation	I942592	no
III	2425054	G	C	24	13	11	45.83%	1.1047E-4	snp_3491	synonymous_codon	III2425054	no
V	20086096	C	G	25	13	11	45.83%	1.1047E-4	snp_7478	silent_mutation	V20086096	no
I	670391	G	T	12	6	5	45.45%	1.7544E-2	snp_2301	silent_mutation	I670391	no
I	779270	T	C	33	18	15	45.45%	3.8647E-6	snp_7970	silent_mutation	I779270	no
I	1890466	T	A	11	6	5	45.45%	1.7544E-2	snp_6858	silent_mutation	I1890466	no
I	3270964	G	T	11	6	5	45.45%	1.7544E-2	snp_3633	silent_mutation	I3270964	no
II	1771132	C	A	16	6	5	45.45%	1.7544E-2	snp_4939	silent_mutation	II1771132	no
II	12606774	C	T	11	6	5	45.45%	1.7544E-2	snp_5080	silent_mutation	II12606774	no
III	10482047	A	G	11	6	5	45.45%	1.7544E-2	snp_3075	silent_mutation	III10482047	no
III	12212506	T	A	11	6	5	45.45%	1.7544E-2	snp_6223	silent_mutation	III12212506	no
III	13140851	A	T	11	6	5	45.45%	1.7544E-2	snp_7034	silent_mutation	III13140851	no
IV	1903256	C	A	33	18	15	45.45%	3.8647E-6	snp_2467	silent_mutation	IV1903256	no
IV	3589097	T	A	11	6	5	45.45%	1.7544E-2	snp_9438	silent_mutation	IV3589097	no
IV	13862408	G	T	12	6	5	45.45%	1.7544E-2	snp_9347	silent_mutation	IV13862408	no
V	3327504	C	A	11	6	5	45.45%	1.7544E-2	snp_2973	synonymous_codon	V3327504	no
V	18149546	T	A	12	6	5	45.45%	1.7544E-2	snp_10109	silent_mutation	V18149546	no
X	1887465	G	A	11	6	5	45.45%	1.7544E-2	snp_4426	silent_mutation	X1887465	no
V	15170132	T	C	32	17	14	45.16%	9.1194E-6	snp_9641	silent_mutation	V15170132	no
V	15170200	G	A	31	17	14	45.16%	9.1194E-6	snp_3610	silent_mutation	V15170200	no
IV	6691230	T	C	41	22	18	45%	3.1919E-7	snp_3628	silent_mutation	IV6691230	no
X	2056921	T	C	20	11	9	45%	6.1425E-4	snp_3061	silent_mutation	X2056921	no
I	3765010	A	T	38	21	17	44.74%	7.5297E-7	snp_6792	silent_mutation	I3765010	no
X	4028951	T	A	94	52	42	44.68%	5.8761E-16	snp_2769	silent_mutation	X4028951	no
I	779256	G	A	36	20	16	44.44%	1.7753E-6	snp_8965	silent_mutation	I779256	no
I	939887	G	A	9	5	4	44.44%	4.1176E-2	snp_2315	silent_mutation	I939887	no
I	1584688	T	C	9	5	4	44.44%	4.1176E-2	snp_4924	silent_mutation	I1584688	no
I	9491559	T	C	9	5	4	44.44%	4.1176E-2	snp_2637	silent_mutation	I9491559	no
I	11975303	C	T	9	5	4	44.44%	4.1176E-2	snp_4306	silent_mutation	I11975303	no
I	13552910	T	C	9	5	4	44.44%	4.1176E-2	snp_10593	silent_mutation	I13552910	no
I	13710792	T	G	9	5	4	44.44%	4.1176E-2	snp_8976	silent_mutation	I13710792	no
II	755200	T	G	9	5	4	44.44%	4.1176E-2	snp_9414	silent_mutation	II755200	no
II	901267	C	G	9	5	4	44.44%	4.1176E-2	snp_1161	silent_mutation	II901267	no
II	2997689	T	C	9	5	4	44.44%	4.1176E-2	snp_7149	silent_mutation	II2997689	no
II	3287301	A	C	9	5	4	44.44%	4.1176E-2	snp_1785	silent_mutation	II3287301	no
II	3422166	G	A	9	5	4	44.44%	4.1176E-2	snp_472	silent_mutation	II3422166	no
II	3946162	A	T	9	5	4	44.44%	4.1176E-2	snp_9053	silent_mutation	II3946162	no
II	5160659	A	C	9	5	4	44.44%	4.1176E-2	snp_4809	non_conservative_missense_codon	II5160659	no
II	12217143	A	C	9	5	4	44.44%	4.1176E-2	snp_4492	silent_mutation	II12217143	no
II	12238757	T	C	18	10	8	44.44%	1.4461E-3	snp_8265	silent_mutation	II12238757	no
II	12872809	T	A	9	5	4	44.44%	4.1176E-2	snp_7064	silent_mutation	II12872809	no
III	334591	G	T	10	5	4	44.44%	4.1176E-2	snp_6746	silent_mutation	III334591	no
III	2111083	A	G	9	5	4	44.44%	4.1176E-2	snp_1158	silent_mutation	III2111083	no
III	3810536	A	G	10	5	4	44.44%	4.1176E-2	snp_4007	silent_mutation	III3810536	no
III	11161171	A	T	9	5	4	44.44%	4.1176E-2	snp_10654	silent_mutation	III11161171	no
III	13587106	A	T	9	5	4	44.44%	4.1176E-2	snp_6514	silent_mutation	III13587106	no
IV	1264269	A	C	9	5	4	44.44%	4.1176E-2	snp_5287	silent_mutation	IV1264269	no
IV	3941003	A	T	9	5	4	44.44%	4.1176E-2	snp_7885	synonymous_codon	IV3941003	no
IV	11890237	T	G	9	5	4	44.44%	4.1176E-2	snp_8407	non_conservative_missense_codon	IV11890237	no
IV	12322835	A	T	9	5	4	44.44%	4.1176E-2	snp_4395	silent_mutation	IV12322835	no
IV	15454053	A	G	9	5	4	44.44%	4.1176E-2	snp_844	silent_mutation	IV15454053	no
V	328220	G	C	9	5	4	44.44%	4.1176E-2	snp_5836	non_conservative_missense_codon	V328220	no
V	2067342	T	G	9	5	4	44.44%	4.1176E-2	snp_1642	silent_mutation	V2067342	no
V	6085696	C	A	9	5	4	44.44%	4.1176E-2	snp_7123	silent_mutation	V6085696	no
V	18566624	C	T	23	10	8	44.44%	1.4461E-3	snp_10429	silent_mutation	V18566624	no
V	18643555	T	G	9	5	4	44.44%	4.1176E-2	snp_3435	silent_mutation	V18643555	no
V	18998711	A	G	9	5	4	44.44%	4.1176E-2	snp_10327	conservative_missense_codon	V18998711	no
V	20091990	A	G	9	5	4	44.44%	4.1176E-2	snp_6903	silent_mutation	V20091990	no
V	20092021	A	G	9	5	4	44.44%	4.1176E-2	snp_9123	silent_mutation	V20092021	no
X	28421	A	G	9	5	4	44.44%	4.1176E-2	snp_8389	silent_mutation	X28421	no
X	342664	T	G	9	5	4	44.44%	4.1176E-2	snp_2881	silent_mutation	X342664	no
X	7991073	A	G	9	5	4	44.44%	4.1176E-2	snp_2964	silent_mutation	X7991073	no
X	8400318	C	G	9	5	4	44.44%	4.1176E-2	snp_5265	silent_mutation	X8400318	no
X	14362554	C	T	9	5	4	44.44%	4.1176E-2	snp_2002	silent_mutation	X14362554	no
II	15059906	A	-T	9	5	4	44.44%	4.7826E-2	del_710	silent_mutation	II15059906	no
IV	2143907	A	-T	9	5	4	44.44%	4.7826E-2	del_22	silent_mutation	IV2143907	no
IV	4746082	A	-GG	9	5	4	44.44%	4.7826E-2	del_36	silent_mutation	IV4746082	no
I	779223	T	C	45	24	19	44.19%	1.4658E-7	snp_8396	silent_mutation	I779223	no
I	1054	A	T	16	9	7	43.75%	3.3988E-3	snp_8374	silent_mutation	I1054	no
I	10102349	G	A	16	9	7	43.75%	3.3988E-3	snp_2505	silent_mutation	I10102349	no
I	12467259	G	A	16	9	7	43.75%	3.3988E-3	snp_3074	silent_mutation	I12467259	no
III	13598012	A	T	16	9	7	43.75%	3.3988E-3	snp_9722	silent_mutation	III13598012	no
IV	2541668	A	G	16	9	7	43.75%	3.3988E-3	snp_7073	silent_mutation	IV2541668	no
V	7720200	A	T	16	9	7	43.75%	3.3988E-3	snp_718	silent_mutation	V7720200	no
II	3159600	A	G	23	13	10	43.48%	2.8066E-4	snp_10088	silent_mutation	II3159600	no
II	9790591	G	A	23	13	10	43.48%	2.8066E-4	snp_1005	silent_mutation	II9790591	no
V	18566628	T	C	23	13	10	43.48%	2.8066E-4	snp_10230	silent_mutation	V18566628	no
III	1018729	T	G	117	64	49	43.36%	2.1642E-18	snp_411	silent_mutation	III1018729	no
I	514932	T	G	14	8	6	42.86%	7.971E-3	snp_3417	silent_mutation	I514932	no
I	1444795	G	C	14	8	6	42.86%	7.971E-3	snp_3027	silent_mutation	I1444795	no
I	1653231	T	A	14	8	6	42.86%	7.971E-3	snp_4912	silent_mutation	I1653231	no
I	2295547	C	T	14	8	6	42.86%	7.971E-3	snp_1744	silent_mutation	I2295547	no
I	2295580	A	T	14	8	6	42.86%	7.971E-3	snp_8635	silent_mutation	I2295580	no
I	2774366	T	C	8	4	3	42.86%	9.6154E-2	snp_10684	silent_mutation	I2774366	no
I	7221281	G	T	16	8	6	42.86%	7.971E-3	snp_6138	silent_mutation	I7221281	no
I	11713934	G	C	14	8	6	42.86%	7.971E-3	snp_7368	silent_mutation	I11713934	no
I	11713979	C	A	14	8	6	42.86%	7.971E-3	snp_4497	silent_mutation	I11713979	no
I	12277816	T	A	21	12	9	42.86%	6.592E-4	snp_6403	silent_mutation	I12277816	no
I	13613613	C	T	8	4	3	42.86%	9.6154E-2	snp_8256	silent_mutation	I13613613	no
I	13995109	C	A	14	8	6	42.86%	7.971E-3	snp_7146	silent_mutation	I13995109	no
I	14764875	A	G	8	4	3	42.86%	9.6154E-2	snp_4320	silent_mutation	I14764875	no
II	901251	C	T	14	8	6	42.86%	7.971E-3	snp_9865	silent_mutation	II901251	no
II	4642240	C	T	12	4	3	42.86%	9.6154E-2	snp_700	silent_mutation	II4642240	no
II	6297030	A	C	14	8	6	42.86%	7.971E-3	snp_7782	silent_mutation	II6297030	no
II	10921828	G	A	14	8	6	42.86%	7.971E-3	snp_7879	silent_mutation	II10921828	no
II	13221229	T	G	14	8	6	42.86%	7.971E-3	snp_2303	silent_mutation	II13221229	no
IV	12732870	A	C	14	8	6	42.86%	7.971E-3	snp_4838	silent_mutation	IV12732870	no
V	5009916	A	T	21	12	9	42.86%	6.592E-4	snp_7452	silent_mutation	V5009916	no
V	14801126	A	T	10	4	3	42.86%	9.6154E-2	snp_10006	silent_mutation	V14801126	no
V	18176599	G	A	14	8	6	42.86%	7.971E-3	snp_5735	silent_mutation	V18176599	no
V	18649941	C	T	8	4	3	42.86%	9.6154E-2	snp_3664	silent_mutation	V18649941	no
V	19478531	C	T	8	4	3	42.86%	9.6154E-2	snp_8568	silent_mutation	V19478531	no
X	1945545	G	T	21	12	9	42.86%	6.592E-4	snp_701	silent_mutation	X1945545	no
X	2530038	T	G	14	8	6	42.86%	7.971E-3	snp_9960	silent_mutation	X2530038	no
X	4056447	T	C	14	8	6	42.86%	7.971E-3	snp_9222	silent_mutation	X4056447	no
X	251875	A	+CG	21	12	9	42.86%	9.678E-4	ins_413	silent_mutation	X251875	no
II	15142340	C	-A	27	15	11	42.31%	2.0455E-4	del_711	silent_mutation	II15142340	no
II	13733263	A	G	19	11	8	42.11%	1.5455E-3	snp_8571	silent_mutation	II13733263	no
III	11531027	C	T	19	11	8	42.11%	1.5455E-3	snp_6018	silent_mutation	III11531027	no
V	3145487	A	G	19	11	8	42.11%	1.5455E-3	snp_270	silent_mutation	V3145487	no
V	5285853	T	A	30	11	8	42.11%	1.5455E-3	snp_813	silent_mutation	V5285853	no
V	13647406	T	+TCGTCG	19	11	8	42.11%	2.1337E-3	ins_1060	silent_mutation	V13647406	no
I	670227	G	A	12	7	5	41.67%	1.8634E-2	snp_128	silent_mutation	I670227	no
I	939893	T	A	12	7	5	41.67%	1.8634E-2	snp_7596	silent_mutation	I939893	no
I	2004861	T	A	12	7	5	41.67%	1.8634E-2	snp_3520	silent_mutation	I2004861	no
I	14568251	A	G	12	7	5	41.67%	1.8634E-2	snp_2458	silent_mutation	I14568251	no
II	30095	T	A	13	7	5	41.67%	1.8634E-2	snp_4796	silent_mutation	II30095	no
III	975725	G	A	12	7	5	41.67%	1.8634E-2	snp_235	silent_mutation	III975725	no
III	3830617	T	G	12	7	5	41.67%	1.8634E-2	snp_9664	silent_mutation	III3830617	no
III	11908752	A	C	12	7	5	41.67%	1.8634E-2	snp_3918	silent_mutation	III11908752	no
IV	6682658	G	T	12	7	5	41.67%	1.8634E-2	snp_8647	silent_mutation	IV6682658	no
IV	14436599	T	G	13	7	5	41.67%	1.8634E-2	snp_6694	silent_mutation	IV14436599	no
IV	15077561	G	A	12	7	5	41.67%	1.8634E-2	snp_8163	silent_mutation	IV15077561	no
V	1469991	T	G	12	7	5	41.67%	1.8634E-2	snp_1533	silent_mutation	V1469991	no
V	7918960	C	T	12	7	5	41.67%	1.8634E-2	snp_2397	silent_mutation	V7918960	no
V	13440356	A	G	12	7	5	41.67%	1.8634E-2	snp_509	silent_mutation	V13440356	no
V	14754810	A	C	12	7	5	41.67%	1.8634E-2	snp_5361	silent_mutation	V14754810	no
V	18495507	T	A	12	7	5	41.67%	1.8634E-2	snp_7679	silent_mutation	V18495507	no
V	19528693	C	G	51	28	20	41.67%	7.7415E-8	snp_8793	silent_mutation	V19528693	no
V	20584557	T	C	12	7	5	41.67%	1.8634E-2	snp_9718	silent_mutation	V20584557	no
X	1402634	A	C	12	7	5	41.67%	1.8634E-2	snp_5049	silent_mutation	X1402634	no
X	15519431	T	C	12	7	5	41.67%	1.8634E-2	snp_6051	silent_mutation	X15519431	no
X	16740021	T	A	12	7	5	41.67%	1.8634E-2	snp_715	silent_mutation	X16740021	no
I	3990795	C	+A	9	7	5	41.67%	2.037E-2	ins_655	silent_mutation	I3990795	no
IV	3067092	A	+G	13	7	5	41.67%	2.2727E-2	ins_26	silent_mutation	IV3067092	no
V	20085940	G	-T	12	7	5	41.67%	2.1691E-2	del_826	silent_mutation	V20085940	no
X	42716	C	+G	11	7	5	41.67%	2.1691E-2	ins_410	silent_mutation	X42716	no
IV	3449638	A	G	18	10	7	41.18%	3.6151E-3	snp_10034	silent_mutation	IV3449638	no
IV	7598785	T	G	17	10	7	41.18%	3.6151E-3	snp_3970	non_conservative_missense_codon	IV7598785	no
V	7917183	A	G	17	10	7	41.18%	3.6151E-3	snp_10536	silent_mutation	V7917183	no
V	11324747	T	A	17	10	7	41.18%	3.6151E-3	snp_2775	silent_mutation	V11324747	no
I	1201782	T	-CCC	16	10	7	41.18%	4.5803E-3	del_491	silent_mutation	I1201782	no
I	2198804	A	+T	10	10	7	41.18%	3.6151E-3	ins_651	silent_mutation	I2198804	no
II	13540557	T	-A	17	10	7	41.18%	4.7006E-3	del_695	silent_mutation	II13540557	no
I	934922	G	A	25	13	9	40.91%	7.0165E-4	snp_5549	silent_mutation	I934922	no
I	12277770	A	G	22	13	9	40.91%	7.0165E-4	snp_6033	silent_mutation	I12277770	no
IV	17138438	A	G	22	13	9	40.91%	7.0165E-4	snp_6573	silent_mutation	IV17138438	no
I	10948529	A	-T	47	47	32	40.51%	4.4277E-12	del_546	silent_mutation	I10948529	no
II	13650103	T	C	42	25	17	40.48%	9.9678E-7	snp_4131	silent_mutation	II13650103	no
IV	6691313	G	-T	52	31	21	40.38%	8.8799E-8	del_59	silent_mutation	IV6691313	no
I	501452	C	T	11	6	4	40%	4.3344E-2	snp_6624	silent_mutation	I501452	no
I	546945	T	A	10	6	4	40%	4.3344E-2	snp_9705	silent_mutation	I546945	no
I	1890162	T	A	10	6	4	40%	4.3344E-2	snp_4349	silent_mutation	I1890162	no
I	1890449	T	A	10	6	4	40%	4.3344E-2	snp_1704	silent_mutation	I1890449	no
I	2282338	T	C	10	6	4	40%	4.3344E-2	snp_1405	silent_mutation	I2282338	no
I	6811105	C	G	23	12	8	40%	1.638E-3	snp_7807	silent_mutation	I6811105	no
I	11713995	A	C	10	6	4	40%	4.3344E-2	snp_681	silent_mutation	I11713995	no
I	12277820	G	C	20	12	8	40%	1.638E-3	snp_3655	silent_mutation	I12277820	no
I	13928076	A	C	10	6	4	40%	4.3344E-2	snp_5192	silent_mutation	I13928076	no
II	194	T	A	30	18	12	40%	6.1809E-5	snp_1714	silent_mutation	II194	no
II	632865	C	T	10	6	4	40%	4.3344E-2	snp_762	silent_mutation	II632865	no
II	892038	C	G	21	12	8	40%	1.638E-3	snp_10040	silent_mutation	II892038	no
II	1453045	G	A	10	6	4	40%	4.3344E-2	snp_571	silent_mutation	II1453045	no
II	2933094	C	T	16	9	6	40%	8.4291E-3	snp_1372	silent_mutation	II2933094	no
II	3008952	G	A	10	6	4	40%	4.3344E-2	snp_9282	silent_mutation	II3008952	no
II	8975655	G	A	10	6	4	40%	4.3344E-2	snp_6054	silent_mutation	II8975655	no
II	12247606	C	G	20	12	8	40%	1.638E-3	snp_5826	silent_mutation	II12247606	no
II	13404510	G	T	10	6	4	40%	4.3344E-2	snp_1329	silent_mutation	II13404510	no
II	14567780	A	C	10	6	4	40%	4.3344E-2	snp_2445	silent_mutation	II14567780	no
II	15141807	T	G	15	9	6	40%	8.4291E-3	snp_2125	silent_mutation	II15141807	no
II	15141874	A	G	10	6	4	40%	4.3344E-2	snp_2938	silent_mutation	II15141874	no
II	15240895	C	T	20	12	8	40%	1.638E-3	snp_7137	silent_mutation	II15240895	no
III	334580	T	C	10	6	4	40%	4.3344E-2	snp_10345	silent_mutation	III334580	no
III	1281999	A	G	15	9	6	40%	8.4291E-3	snp_8421	silent_mutation	III1281999	no
III	1971860	T	A	10	6	4	40%	4.3344E-2	snp_148	silent_mutation	III1971860	no
III	7285494	C	G	10	6	4	40%	4.3344E-2	snp_7519	synonymous_codon	III7285494	no
III	11467689	T	C	11	6	4	40%	4.3344E-2	snp_4517	silent_mutation	III11467689	no
III	12701951	A	C	10	6	4	40%	4.3344E-2	snp_3549	silent_mutation	III12701951	no
IV	1118433	T	C	10	6	4	40%	4.3344E-2	snp_4625	silent_mutation	IV1118433	no
IV	1673396	G	A	10	6	4	40%	4.3344E-2	snp_1038	silent_mutation	IV1673396	no
IV	2541634	A	C	10	6	4	40%	4.3344E-2	snp_10084	silent_mutation	IV2541634	no
IV	4013541	C	A	10	6	4	40%	4.3344E-2	snp_4830	silent_mutation	IV4013541	no
IV	7681490	T	A	15	9	6	40%	8.4291E-3	snp_8690	silent_mutation	IV7681490	no
IV	12732796	T	A	10	6	4	40%	4.3344E-2	snp_2561	silent_mutation	IV12732796	no
IV	14510428	T	G	10	6	4	40%	4.3344E-2	snp_10627	silent_mutation	IV14510428	no
IV	14774856	C	T	10	6	4	40%	4.3344E-2	snp_7839	silent_mutation	IV14774856	no
IV	16613360	G	T	11	6	4	40%	4.3344E-2	snp_6963	silent_mutation	IV16613360	no
V	1431610	A	C	10	6	4	40%	4.3344E-2	snp_9288	silent_mutation	V1431610	no
V	1431623	T	C	10	6	4	40%	4.3344E-2	snp_137	synonymous_codon	V1431623	no
V	2677915	T	C	10	6	4	40%	4.3344E-2	snp_2933	silent_mutation	V2677915	no
V	4548241	C	T	15	9	6	40%	8.4291E-3	snp_9082	silent_mutation	V4548241	no
V	5129124	A	G	10	6	4	40%	4.3344E-2	snp_8096	silent_mutation	V5129124	no
V	6176845	C	A	15	9	6	40%	8.4291E-3	snp_10779	synonymous_codon	V6176845	no
V	7444067	T	G	15	9	6	40%	8.4291E-3	snp_145	silent_mutation	V7444067	no
V	9438972	A	C	10	6	4	40%	4.3344E-2	snp_10157	silent_mutation	V9438972	no
V	9438985	T	C	10	6	4	40%	4.3344E-2	snp_8104	silent_mutation	V9438985	no
V	12286396	A	G	10	6	4	40%	4.3344E-2	snp_4815	silent_mutation	V12286396	no
V	13640322	C	T	15	9	6	40%	8.4291E-3	snp_7975	silent_mutation	V13640322	no
V	18679745	T	A	10	6	4	40%	4.3344E-2	snp_2982	silent_mutation	V18679745	no
V	20085956	T	A	15	9	6	40%	8.4291E-3	snp_5000	silent_mutation	V20085956	no
X	179641	T	G	15	9	6	40%	8.4291E-3	snp_372	silent_mutation	X179641	no
X	256635	C	T	10	6	4	40%	4.3344E-2	snp_5634	silent_mutation	X256635	no
X	1883300	A	G	10	6	4	40%	4.3344E-2	snp_9845	silent_mutation	X1883300	no
X	1887499	A	T	20	12	8	40%	1.638E-3	snp_1110	silent_mutation	X1887499	no
X	2171434	C	G	15	9	6	40%	8.4291E-3	snp_1541	silent_mutation	X2171434	no
X	2731995	T	C	16	9	6	40%	8.4291E-3	snp_5631	silent_mutation	X2731995	no
[truncated: 12,339 more rows]

## Sheet: n2 raw
Chrom	Coordinate	Ref	Variant	Coverage	Ref count	Variant count	Ratio	p-value	Variation ID	Variation Type
[truncated: 17,219 more rows]
